# Supplementary material for: N-(4-Methyl­phen­yl)-N-{[(2-nitro­phen­yl)acet­yl]­oxy}benzamide
Source: Acta Crystallogr Sect E Struct Rep Online. 2012 Sep 22;68(Pt 10):o2974. doi: 10.1107/S1600536812039360 (PMC3470341; doi:10.1107/S1600536812039360)
Supplement: Supplementary file 1 [file e-68-o2974-sup1.cif]

##############################################################################
#                                                                            #
# This CIF contains the data in a paper accepted for publication in          #
# Acta Crystallographica Section E. It conforms to the requirements of       #
# Notes for Authors for Acta Crystallographica Section E, and has been       #
# peer reviewed under the auspices of the IUCr Commission on Journals.       #
#                                                                            #
# Full details of the Crystallographic Information File format               #
# are given in the paper "The Crystallographic Information File (CIF):       #
# a New Standard Archive File for Crystallography" by S. R. Hall, F. H.      #
# Allen and I. D. Brown [Acta Cryst. (1991), A47, 655-685].                  #
#                                                                            #
# The current version of the core CIF dictionary is obtainable from          #
# ftp://ftp.iucr.org/pub/cif_core.dic.                                       #
#                                                                            #
# Software is freely available for graphical display of the structure(s)     #
# in this CIF. For information consult the CIF software page                 #
# http://www.iucr.org/resources/cif/software.                                #
#                                                                            #
# This file may be used for bona fide research purposes within the           #
# scientific community so long as proper attribution is given to the journal # 
# article from which it was obtained.                                        #
#                                                                            #
##############################################################################
data_global
_audit_creation_method     'form.cif (version 2.0)'
_journal_data_validation_number     ?
_journal_date_recd_electronic     2012-09-12
_journal_date_accepted     2012-09-15
_journal_name_full     'Acta Crystallographica, Section E'
_journal_year     2012
_journal_volume     68
_journal_issue     10
_journal_page_first     o2974
_journal_page_last     o2974
_journal_paper_category     QO
_journal_paper_doi     10.1107/S1600536812039360
_journal_coeditor_code     ZQ2182
_publ_contact_author_name     'Dong-Hui Qu'
_publ_contact_author_address
;
Gansu Health Center Hospital
Lanzhou 730000
Gansu Province
People's Republic of China
;
_publ_contact_author_email     qudonghui1020@126.com
_publ_contact_author_fax         .931E-305
_publ_contact_author_phone     18298416968
_publ_section_title
;
<i>N</i>-(4-Methylphenyl)-<i>N</i>-{[(2-nitrophenyl)acetyl]oxy}benzamide
;
loop_
    _publ_author_name
    _publ_author_address
    'Qu, Dong-Hui'
;
Gansu Health Center Hospital
Lanzhou 730000
Gansu Province
People's Republic of China
;
    'Zhang, Hong-Xia'
;
Gansu Health Center Hospital
Lanzhou 730000
Gansu Province
People's Republic of China
;
    'Ma, Jing'
;
Institute of Medicinal Chemistry
School of Pharmacy
Lanzhou University
Lanzhou 730000
Gansu Province
People's Republic of China
;
data_I
_chemical_name_systematic
;
<i>N</i>-(4-Methylphenyl)-<i>N</i>-{[(2-nitrophenyl)acetyl]oxy}benzamide
;
_chemical_name_common     ?
_chemical_formula_moiety     'C22 H18 N2 O5'
_chemical_formula_sum     'C22 H18 N2 O5'
_chemical_formula_structural     ?
_chemical_formula_analytical     ?
_chemical_formula_iupac     'C22 H18 N2 O5'
_chemical_formula_weight     390.38
_chemical_melting_point     ?
_symmetry_cell_setting     orthorhombic
_symmetry_space_group_name_H-M     'P 21 21 21'
_symmetry_space_group_name_Hall     'P 2ac 2ab'
loop_
    _symmetry_equiv_pos_as_xyz
    'x, y, z'
    '-x+1/2, -y, z+1/2'
    '-x, y+1/2, -z+1/2'
    'x+1/2, -y+1/2, -z'
_cell_length_a     9.246(3)
_cell_length_b     11.911(4)
_cell_length_c     17.923(6)
_cell_angle_alpha     90.00
_cell_angle_beta     90.00
_cell_angle_gamma     90.00
_cell_volume     1974.0(11)
_cell_formula_units_Z     4
_cell_measurement_reflns_used     2167
_cell_measurement_theta_min     2.48
_cell_measurement_theta_max     20.27
_cell_measurement_temperature     296(2)
_exptl_crystal_description     block
_exptl_crystal_colour     yellow
_exptl_crystal_size_max     0.25
_exptl_crystal_size_mid     0.23
_exptl_crystal_size_min     0.22
_exptl_crystal_size_rad     ?
_exptl_crystal_density_diffrn     1.314
_exptl_crystal_density_meas     ?
_exptl_crystal_density_method     'not measured'
_exptl_crystal_F_000     816
_exptl_absorpt_coefficient_mu     0.094
_exptl_absorpt_correction_type     multi-scan
_exptl_absorpt_process_details     '(SADABS; Sheldrick, 1996)'
_exptl_absorpt_correction_T_min     0.977
_exptl_absorpt_correction_T_max     0.980
_exptl_special_details     ?
_diffrn_ambient_temperature     296(2)
_diffrn_radiation_type     MoK\a
_diffrn_radiation_wavelength     0.71073
_diffrn_radiation_source     'fine-focus sealed tube'
_diffrn_radiation_monochromator     graphite
_diffrn_measurement_device_type     'Bruker APEXII CCD'
_diffrn_measurement_method     '\f and \w'
_diffrn_detector_area_resol_mean     ?
_diffrn_reflns_number     8939
_diffrn_reflns_av_R_equivalents     0.0325
_diffrn_reflns_av_sigmaI/netI     0.0396
_diffrn_reflns_theta_min     2.48
_diffrn_reflns_theta_max     25.49
_diffrn_reflns_theta_full     25.49
_diffrn_measured_fraction_theta_max     0.993
_diffrn_measured_fraction_theta_full     0.993
_diffrn_reflns_limit_h_min     -9
_diffrn_reflns_limit_h_max     11
_diffrn_reflns_limit_k_min     -14
_diffrn_reflns_limit_k_max     14
_diffrn_reflns_limit_l_min     -18
_diffrn_reflns_limit_l_max     21
_diffrn_reflns_reduction_process     ?
_diffrn_standards_number     ?
_diffrn_standards_interval_count     ?
_diffrn_standards_interval_time     ?
_diffrn_standards_decay_%     ?
loop_
    _diffrn_standard_refln_index_h
    _diffrn_standard_refln_index_k
    _diffrn_standard_refln_index_l
    ? ? ?
_refine_special_details
;
Refinement of <i>F</i>^2^ against ALL reflections. The weighted <i>R</i>-factor
<i>wR</i> and goodness of fit <i>S</i> are based on <i>F</i>^2^, conventional
<i>R</i>-factors <i>R</i> are based on <i>F</i>, with <i>F</i> set to zero for
negative <i>F</i>^2^. The threshold expression of <i>F</i>^2^ >
\s(<i>F</i>^2^) is used only for calculating <i>R</i>-factors(gt) <i>etc</i>.
and is not relevant to the choice of reflections for refinement.
<i>R</i>-factors based on <i>F</i>^2^ are statistically about twice as large
as those based on <i>F</i>, and <i>R</i>-factors based on ALL data will be
even larger.
;
_reflns_number_total     3605
_reflns_number_gt     2280
_reflns_threshold_expression     I>2\s(I)
_refine_ls_structure_factor_coef     Fsqd
_refine_ls_matrix_type     full
_refine_ls_R_factor_all     0.0779
_refine_ls_R_factor_gt     0.0404
_refine_ls_wR_factor_all     ?
_refine_ls_wR_factor_ref     0.1108
_refine_ls_goodness_of_fit_all     ?
_refine_ls_goodness_of_fit_ref     1.012
_refine_ls_restrained_S_all     1.012
_refine_ls_restrained_S_obs     ?
_refine_ls_number_reflns     3605
_refine_ls_number_parameters     264
_refine_ls_number_restraints     0
_refine_ls_number_constraints     ?
_refine_ls_hydrogen_treatment     constr
_refine_ls_weighting_scheme     calc
_refine_ls_weighting_details
            'w = 1/[\s^2^(Fo^2^)+(0.0508P)^2^+0.0436P] where P=(Fo^2^+2Fc^2^)/3'
_refine_ls_shift/su_max     0.001
_refine_ls_shift/su_mean     0.001
_refine_diff_density_max     0.109
_refine_diff_density_min     -0.115
_refine_ls_extinction_method     'SHELXL97 (Sheldrick, 2008)'
_refine_ls_extinction_coef     0.0097(13)
_refine_ls_abs_structure_Rogers     ?
loop_
    _atom_type_symbol
    _atom_type_description
    _atom_type_scat_dispersion_real
    _atom_type_scat_dispersion_imag
    _atom_type_scat_source
    'C' 'C' 0.0033 0.0016
                         'International Tables Vol C Tables 4.2.6.8 and 6.1.1.4'
    'H' 'H' 0.0000 0.0000
                         'International Tables Vol C Tables 4.2.6.8 and 6.1.1.4'
    'N' 'N' 0.0061 0.0033
                         'International Tables Vol C Tables 4.2.6.8 and 6.1.1.4'
    'O' 'O' 0.0106 0.0060
                         'International Tables Vol C Tables 4.2.6.8 and 6.1.1.4'
_computing_data_collection     'APEX2 (Bruker, 2009)'
_computing_cell_refinement     'SAINT (Bruker, 2009)'
_computing_data_reduction     'SAINT (Bruker, 2009)'
_computing_structure_solution     'SHELXS97 (Sheldrick, 2008)'
_computing_structure_refinement     'SHELXL97 (Sheldrick, 2008)'
_computing_molecular_graphics     'SHELXTL (Sheldrick, 2008)'
_computing_publication_material     'SHELXL97 (Sheldrick, 2008)'
loop_
    _atom_site_type_symbol
    _atom_site_label
    _atom_site_fract_x
    _atom_site_fract_y
    _atom_site_fract_z
    _atom_site_U_iso_or_equiv
    _atom_site_adp_type
    _atom_site_calc_flag
    _atom_site_refinement_flags
    _atom_site_occupancy
    _atom_site_symmetry_multiplicity
    _atom_site_disorder_assembly
    _atom_site_disorder_group
    C C1 0.3532(3) 0.1353(2) -0.07101(14) 0.0662(7) Uani d . 1 1 . .
    C C2 0.2883(3) 0.1027(3) -0.13739(17) 0.0852(9) Uani d . 1 1 . .
    H H2 0.2795 0.0271 -0.1496 0.102 Uiso calc R 1 1 . .
    C C3 0.2368(3) 0.1853(4) -0.18535(16) 0.0961(11) Uani d . 1 1 . .
    H H3 0.1933 0.1658 -0.2303 0.115 Uiso calc R 1 1 . .
    C C4 0.2508(4) 0.2945(3) -0.16565(19) 0.0956(10) Uani d . 1 1 . .
    H H4 0.2173 0.3502 -0.1977 0.115 Uiso calc R 1 1 . .
    C C5 0.3124(3) 0.3237(3) -0.10045(17) 0.0817(8) Uani d . 1 1 . .
    H H5 0.3186 0.3995 -0.0886 0.098 Uiso calc R 1 1 . .
    C C6 0.3665(3) 0.2469(2) -0.05063(13) 0.0637(7) Uani d . 1 1 . .
    C C7 0.4263(3) 0.2894(2) 0.02163(14) 0.0747(8) Uani d . 1 1 . .
    H H7A 0.5196 0.2548 0.0306 0.090 Uiso calc R 1 1 . .
    H H7B 0.4409 0.3698 0.0181 0.090 Uiso calc R 1 1 . .
    C C8 0.3285(3) 0.2649(2) 0.08568(14) 0.0648(7) Uani d . 1 1 . .
    C C9 0.1744(3) 0.3805(2) 0.21269(15) 0.0675(7) Uani d . 1 1 . .
    C C10 0.0711(3) 0.3651(2) 0.27535(14) 0.0613(7) Uani d . 1 1 . .
    C C11 -0.0023(3) 0.4586(2) 0.30155(17) 0.0779(8) Uani d . 1 1 . .
    H H11 0.0173 0.5291 0.2817 0.094 Uiso calc R 1 1 . .
    C C12 -0.1047(4) 0.4469(3) 0.35739(19) 0.0914(10) Uani d . 1 1 . .
    H H12 -0.1526 0.5098 0.3757 0.110 Uiso calc R 1 1 . .
    C C13 -0.1356(4) 0.3429(3) 0.38569(17) 0.0914(9) Uani d . 1 1 . .
    H H13 -0.2047 0.3353 0.4230 0.110 Uiso calc R 1 1 . .
    C C14 -0.0659(3) 0.2509(3) 0.35956(16) 0.0808(8) Uani d . 1 1 . .
    H H14 -0.0882 0.1804 0.3786 0.097 Uiso calc R 1 1 . .
    C C15 0.0376(3) 0.2615(2) 0.30509(15) 0.0687(7) Uani d . 1 1 . .
    H H15 0.0858 0.1980 0.2880 0.082 Uiso calc R 1 1 . .
    C C16 0.3668(3) 0.2615(2) 0.27241(13) 0.0587(6) Uani d . 1 1 . .
    C C17 0.4158(3) 0.1531(2) 0.26885(16) 0.0714(7) Uani d . 1 1 . .
    H H17 0.3964 0.1095 0.2270 0.086 Uiso calc R 1 1 . .
    C C18 0.4936(3) 0.1090(2) 0.32708(16) 0.0750(8) Uani d . 1 1 . .
    H H18 0.5281 0.0358 0.3236 0.090 Uiso calc R 1 1 . .
    C C19 0.5220(3) 0.1707(2) 0.39074(14) 0.0668(7) Uani d . 1 1 . .
    C C20 0.4722(3) 0.2792(2) 0.39293(15) 0.0727(8) Uani d . 1 1 . .
    H H20 0.4898 0.3226 0.4351 0.087 Uiso calc R 1 1 . .
    C C21 0.3968(3) 0.3255(2) 0.33402(15) 0.0680(7) Uani d . 1 1 . .
    H H21 0.3663 0.3998 0.3361 0.082 Uiso calc R 1 1 . .
    C C22 0.6051(4) 0.1213(3) 0.45524(15) 0.0997(11) Uani d . 1 1 . .
    H H22A 0.5407 0.0785 0.4862 0.150 Uiso calc R 1 1 . .
    H H22B 0.6475 0.1808 0.4841 0.150 Uiso calc R 1 1 . .
    H H22C 0.6802 0.0733 0.4365 0.150 Uiso calc R 1 1 . .
    N N1 0.4064(4) 0.0451(2) -0.02206(17) 0.0970(8) Uani d . 1 1 . .
    N N2 0.2881(2) 0.3064(2) 0.21067(12) 0.0713(6) Uani d . 1 1 . .
    O O1 0.2230(3) 0.20874(17) 0.08620(10) 0.0923(7) Uani d . 1 1 . .
    O O2 0.37898(19) 0.32093(15) 0.14693(9) 0.0750(5) Uani d . 1 1 . .
    O O3 0.1555(2) 0.44895(17) 0.16349(12) 0.0973(7) Uani d . 1 1 . .
    O O4 0.3608(4) -0.0472(2) -0.03322(16) 0.1591(12) Uani d . 1 1 . .
    O O5 0.4911(4) 0.0655(2) 0.02581(17) 0.1589(13) Uani d . 1 1 . .
loop_
    _atom_site_aniso_label
    _atom_site_aniso_U_11
    _atom_site_aniso_U_22
    _atom_site_aniso_U_33
    _atom_site_aniso_U_12
    _atom_site_aniso_U_13
    _atom_site_aniso_U_23
    C1 0.0596(16) 0.0736(17) 0.0655(17) 0.0017(14) 0.0069(14) 0.0037(14)
    C2 0.072(2) 0.104(2) 0.080(2) -0.0155(18) 0.0139(17) -0.0225(19)
    C3 0.0593(19) 0.175(4) 0.0541(18) 0.000(2) 0.0040(15) -0.003(2)
    C4 0.080(2) 0.123(3) 0.084(2) 0.017(2) 0.0039(19) 0.026(2)
    C5 0.085(2) 0.0853(19) 0.0753(19) 0.0026(17) 0.0079(17) 0.0145(17)
    C6 0.0573(16) 0.0715(17) 0.0622(15) -0.0049(14) 0.0097(13) 0.0099(14)
    C7 0.078(2) 0.0780(17) 0.0681(17) -0.0196(15) 0.0065(16) 0.0010(14)
    C8 0.0636(18) 0.0685(16) 0.0624(15) -0.0117(15) -0.0025(14) 0.0002(13)
    C9 0.0651(19) 0.0595(16) 0.0780(18) -0.0091(15) -0.0111(15) 0.0001(14)
    C10 0.0515(15) 0.0589(15) 0.0735(17) 0.0002(13) -0.0114(13) -0.0039(13)
    C11 0.0778(19) 0.0615(16) 0.095(2) 0.0096(17) -0.0190(19) -0.0074(15)
    C12 0.080(2) 0.098(2) 0.096(2) 0.028(2) -0.015(2) -0.037(2)
    C13 0.072(2) 0.117(3) 0.085(2) 0.006(2) 0.0023(18) -0.013(2)
    C14 0.0641(19) 0.089(2) 0.090(2) -0.0034(17) 0.0018(17) 0.0038(18)
    C15 0.0571(18) 0.0627(17) 0.0864(18) 0.0001(13) -0.0021(15) -0.0073(14)
    C16 0.0491(14) 0.0635(15) 0.0636(15) -0.0052(12) 0.0035(13) -0.0056(13)
    C17 0.0775(19) 0.0649(17) 0.0717(17) -0.0025(15) 0.0056(15) -0.0173(14)
    C18 0.0778(19) 0.0603(16) 0.0869(19) 0.0090(16) 0.0150(17) 0.0030(15)
    C19 0.0643(17) 0.0671(17) 0.0690(17) 0.0077(14) 0.0126(15) 0.0068(14)
    C20 0.0708(19) 0.0748(18) 0.0725(17) 0.0015(15) -0.0061(16) -0.0120(14)
    C21 0.0658(17) 0.0614(15) 0.0768(18) 0.0042(15) -0.0112(14) -0.0112(13)
    C22 0.107(3) 0.114(2) 0.0781(19) 0.025(2) 0.0122(19) 0.0285(18)
    N1 0.119(2) 0.0711(18) 0.101(2) 0.0019(18) 0.0082(18) 0.0082(16)
    N2 0.0609(14) 0.0913(16) 0.0618(13) 0.0061(13) -0.0007(12) -0.0030(11)
    O1 0.0954(14) 0.1119(16) 0.0698(12) -0.0502(14) 0.0065(11) -0.0052(11)
    O2 0.0661(12) 0.0943(13) 0.0647(11) -0.0177(11) 0.0017(10) -0.0068(10)
    O3 0.0899(15) 0.0888(13) 0.1131(16) -0.0055(13) -0.0006(13) 0.0337(13)
    O4 0.238(4) 0.0828(17) 0.157(2) -0.020(2) -0.017(3) 0.0193(16)
    O5 0.192(3) 0.116(2) 0.169(3) 0.001(2) -0.093(3) 0.0317(19)
_geom_special_details
;
All e.s.d.'s (except the e.s.d. in the dihedral angle between two l.s. planes)
are estimated using the full covariance matrix. The cell e.s.d.'s are taken
into account individually in the estimation of e.s.d.'s in distances, angles
and torsion angles; correlations between e.s.d.'s in cell parameters are only
used when they are defined by crystal symmetry. An approximate (isotropic)
treatment of cell e.s.d.'s is used for estimating e.s.d.'s involving l.s.
planes.
;
loop_
    _geom_bond_atom_site_label_1
    _geom_bond_atom_site_label_2
    _geom_bond_site_symmetry_2
    _geom_bond_distance
    _geom_bond_publ_flag
    C1 C6 . 1.384(4) ?
    C1 C2 . 1.387(3) ?
    C1 N1 . 1.472(4) ?
    C2 C3 . 1.390(4) ?
    C2 H2 . 0.9300 ?
    C3 C4 . 1.354(5) ?
    C3 H3 . 0.9300 ?
    C4 C5 . 1.346(4) ?
    C4 H4 . 0.9300 ?
    C5 C6 . 1.373(4) ?
    C5 H5 . 0.9300 ?
    C6 C7 . 1.496(3) ?
    C7 C8 . 1.490(3) ?
    C7 H7A . 0.9700 ?
    C7 H7B . 0.9700 ?
    C8 O1 . 1.183(3) ?
    C8 O2 . 1.367(3) ?
    C9 O3 . 1.214(3) ?
    C9 N2 . 1.372(3) ?
    C9 C10 . 1.486(4) ?
    C10 C15 . 1.379(3) ?
    C10 C11 . 1.386(3) ?
    C11 C12 . 1.385(4) ?
    C11 H11 . 0.9300 ?
    C12 C13 . 1.369(4) ?
    C12 H12 . 0.9300 ?
    C13 C14 . 1.354(4) ?
    C13 H13 . 0.9300 ?
    C14 C15 . 1.373(4) ?
    C14 H14 . 0.9300 ?
    C15 H15 . 0.9300 ?
    C16 C17 . 1.369(4) ?
    C16 C21 . 1.370(3) ?
    C16 N2 . 1.429(3) ?
    C17 C18 . 1.372(4) ?
    C17 H17 . 0.9300 ?
    C18 C19 . 1.383(4) ?
    C18 H18 . 0.9300 ?
    C19 C20 . 1.372(3) ?
    C19 C22 . 1.508(4) ?
    C20 C21 . 1.380(3) ?
    C20 H20 . 0.9300 ?
    C21 H21 . 0.9300 ?
    C22 H22A . 0.9600 ?
    C22 H22B . 0.9600 ?
    C22 H22C . 0.9600 ?
    N1 O5 . 1.187(3) ?
    N1 O4 . 1.194(3) ?
    N2 O2 . 1.429(3) ?
loop_
    _geom_contact_atom_site_label_1
    _geom_contact_atom_site_label_2
    _geom_contact_distance
    _geom_contact_site_symmetry_1
    _geom_contact_site_symmetry_2
    _geom_contact_publ_flag
    ? ? ? ? ? ?
loop_
    _geom_angle_atom_site_label_1
    _geom_angle_atom_site_label_2
    _geom_angle_atom_site_label_3
    _geom_angle_site_symmetry_1
    _geom_angle_site_symmetry_3
    _geom_angle
    _geom_angle_publ_flag
    C6 C1 C2 . . 122.2(3) ?
    C6 C1 N1 . . 120.9(3) ?
    C2 C1 N1 . . 116.9(3) ?
    C1 C2 C3 . . 118.7(3) ?
    C1 C2 H2 . . 120.6 ?
    C3 C2 H2 . . 120.6 ?
    C4 C3 C2 . . 119.0(3) ?
    C4 C3 H3 . . 120.5 ?
    C2 C3 H3 . . 120.5 ?
    C5 C4 C3 . . 121.0(3) ?
    C5 C4 H4 . . 119.5 ?
    C3 C4 H4 . . 119.5 ?
    C4 C5 C6 . . 123.1(3) ?
    C4 C5 H5 . . 118.4 ?
    C6 C5 H5 . . 118.4 ?
    C5 C6 C1 . . 115.8(3) ?
    C5 C6 C7 . . 118.2(3) ?
    C1 C6 C7 . . 125.9(2) ?
    C8 C7 C6 . . 112.1(2) ?
    C8 C7 H7A . . 109.2 ?
    C6 C7 H7A . . 109.2 ?
    C8 C7 H7B . . 109.2 ?
    C6 C7 H7B . . 109.2 ?
    H7A C7 H7B . . 107.9 ?
    O1 C8 O2 . . 123.5(2) ?
    O1 C8 C7 . . 128.1(2) ?
    O2 C8 C7 . . 108.4(2) ?
    O3 C9 N2 . . 121.5(3) ?
    O3 C9 C10 . . 122.6(3) ?
    N2 C9 C10 . . 115.7(2) ?
    C15 C10 C11 . . 118.6(3) ?
    C15 C10 C9 . . 123.1(2) ?
    C11 C10 C9 . . 118.1(2) ?
    C12 C11 C10 . . 119.9(3) ?
    C12 C11 H11 . . 120.1 ?
    C10 C11 H11 . . 120.1 ?
    C13 C12 C11 . . 120.1(3) ?
    C13 C12 H12 . . 119.9 ?
    C11 C12 H12 . . 119.9 ?
    C14 C13 C12 . . 120.3(3) ?
    C14 C13 H13 . . 119.9 ?
    C12 C13 H13 . . 119.9 ?
    C13 C14 C15 . . 120.2(3) ?
    C13 C14 H14 . . 119.9 ?
    C15 C14 H14 . . 119.9 ?
    C14 C15 C10 . . 120.9(3) ?
    C14 C15 H15 . . 119.6 ?
    C10 C15 H15 . . 119.6 ?
    C17 C16 C21 . . 119.7(2) ?
    C17 C16 N2 . . 119.1(2) ?
    C21 C16 N2 . . 121.2(2) ?
    C16 C17 C18 . . 119.9(2) ?
    C16 C17 H17 . . 120.0 ?
    C18 C17 H17 . . 120.0 ?
    C17 C18 C19 . . 121.6(2) ?
    C17 C18 H18 . . 119.2 ?
    C19 C18 H18 . . 119.2 ?
    C20 C19 C18 . . 117.4(2) ?
    C20 C19 C22 . . 121.1(3) ?
    C18 C19 C22 . . 121.5(2) ?
    C19 C20 C21 . . 121.6(3) ?
    C19 C20 H20 . . 119.2 ?
    C21 C20 H20 . . 119.2 ?
    C16 C21 C20 . . 119.8(2) ?
    C16 C21 H21 . . 120.1 ?
    C20 C21 H21 . . 120.1 ?
    C19 C22 H22A . . 109.5 ?
    C19 C22 H22B . . 109.5 ?
    H22A C22 H22B . . 109.5 ?
    C19 C22 H22C . . 109.5 ?
    H22A C22 H22C . . 109.5 ?
    H22B C22 H22C . . 109.5 ?
    O5 N1 O4 . . 122.9(3) ?
    O5 N1 C1 . . 120.1(3) ?
    O4 N1 C1 . . 117.0(3) ?
    C9 N2 O2 . . 113.2(2) ?
    C9 N2 C16 . . 127.6(2) ?
    O2 N2 C16 . . 111.39(19) ?
    C8 O2 N2 . . 112.48(19) ?
loop_
    _geom_torsion_atom_site_label_1
    _geom_torsion_atom_site_label_2
    _geom_torsion_atom_site_label_3
    _geom_torsion_atom_site_label_4
    _geom_torsion_site_symmetry_1
    _geom_torsion_site_symmetry_2
    _geom_torsion_site_symmetry_3
    _geom_torsion_site_symmetry_4
    _geom_torsion
    _geom_torsion_publ_flag
    C6 C1 C2 C3 . . . . 0.8(4) ?
    N1 C1 C2 C3 . . . . -179.9(3) ?
    C1 C2 C3 C4 . . . . -0.3(4) ?
    C2 C3 C4 C5 . . . . -0.6(5) ?
    C3 C4 C5 C6 . . . . 1.0(5) ?
    C4 C5 C6 C1 . . . . -0.5(4) ?
    C4 C5 C6 C7 . . . . -177.2(3) ?
    C2 C1 C6 C5 . . . . -0.4(4) ?
    N1 C1 C6 C5 . . . . -179.7(3) ?
    C2 C1 C6 C7 . . . . 176.0(2) ?
    N1 C1 C6 C7 . . . . -3.3(4) ?
    C5 C6 C7 C8 . . . . 106.5(3) ?
    C1 C6 C7 C8 . . . . -69.8(4) ?
    C6 C7 C8 O1 . . . . 8.2(4) ?
    C6 C7 C8 O2 . . . . -170.7(2) ?
    O3 C9 C10 C15 . . . . 141.9(3) ?
    N2 C9 C10 C15 . . . . -33.4(3) ?
    O3 C9 C10 C11 . . . . -33.6(4) ?
    N2 C9 C10 C11 . . . . 151.1(2) ?
    C15 C10 C11 C12 . . . . 1.2(4) ?
    C9 C10 C11 C12 . . . . 176.8(2) ?
    C10 C11 C12 C13 . . . . -1.3(4) ?
    C11 C12 C13 C14 . . . . 0.3(5) ?
    C12 C13 C14 C15 . . . . 0.8(4) ?
    C13 C14 C15 C10 . . . . -0.9(4) ?
    C11 C10 C15 C14 . . . . -0.1(4) ?
    C9 C10 C15 C14 . . . . -175.5(2) ?
    C21 C16 C17 C18 . . . . 0.5(4) ?
    N2 C16 C17 C18 . . . . 179.0(2) ?
    C16 C17 C18 C19 . . . . 1.3(4) ?
    C17 C18 C19 C20 . . . . -1.5(4) ?
    C17 C18 C19 C22 . . . . 178.9(3) ?
    C18 C19 C20 C21 . . . . 0.0(4) ?
    C22 C19 C20 C21 . . . . 179.6(3) ?
    C17 C16 C21 C20 . . . . -2.0(4) ?
    N2 C16 C21 C20 . . . . 179.6(2) ?
    C19 C20 C21 C16 . . . . 1.8(4) ?
    C6 C1 N1 O5 . . . . -18.3(5) ?
    C2 C1 N1 O5 . . . . 162.4(3) ?
    C6 C1 N1 O4 . . . . 161.9(3) ?
    C2 C1 N1 O4 . . . . -17.4(4) ?
    O3 C9 N2 O2 . . . . 1.1(3) ?
    C10 C9 N2 O2 . . . . 176.52(19) ?
    O3 C9 N2 C16 . . . . 147.4(3) ?
    C10 C9 N2 C16 . . . . -37.2(3) ?
    C17 C16 N2 C9 . . . . 144.5(3) ?
    C21 C16 N2 C9 . . . . -37.0(4) ?
    C17 C16 N2 O2 . . . . -68.7(3) ?
    C21 C16 N2 O2 . . . . 109.7(3) ?
    O1 C8 O2 N2 . . . . -1.6(4) ?
    C7 C8 O2 N2 . . . . 177.4(2) ?
    C9 N2 O2 C8 . . . . -84.8(2) ?
    C16 N2 O2 C8 . . . . 123.4(2) ?
loop_
    _geom_hbond_atom_site_label_D
    _geom_hbond_atom_site_label_H
    _geom_hbond_atom_site_label_A
    _geom_hbond_site_symmetry_D
    _geom_hbond_site_symmetry_H
    _geom_hbond_site_symmetry_A
    _geom_hbond_distance_DH
    _geom_hbond_distance_HA
    _geom_hbond_distance_DA
    _geom_hbond_angle_DHA
    _geom_hbond_publ_flag
    C7 H7A O5 1_555 1_555 1_555 0.97 2.27 2.734(4) 108 yes
    C12 H12 O1 1_555 1_555 3_555 0.93 2.55 3.456(4) 165 yes
