# Supplementary material for: N-(4-Methyl­phen­yl)-N-{[(2-nitro­phen­yl)acet­yl]­oxy}benzamide
Source: Acta Crystallogr Sect E Struct Rep Online. 2012 Sep 22;68(Pt 10):o2974. doi: 10.1107/S1600536812039360 (PMC3470341; doi:10.1107/S1600536812039360)
Supplement: Supplementary file 2 [file e-68-o2974-Isup2.hkl]

# 
# h,k,l, Fc-squared, Fo-squared, sigma(Fo-squared) and status flag 
# 
data_I
_shelx_title ' P212121 in P2(1)2(1)2(1)' 
_shelx_refln_list_code          4 
_shelx_F_calc_maximum      155.99 
_exptl_crystal_F_000       816.00 
_reflns_d_resolution_high  0.8257 
 
loop_ 
 _symmetry_equiv_pos_as_xyz 
 'x, y, z' 
 '-x+1/2, -y, z+1/2' 
 '-x, y+1/2, -z+1/2' 
 'x+1/2, -y+1/2, -z' 
 
_cell_length_a     9.2465 
_cell_length_b    11.9110 
_cell_length_c    17.9234 
_cell_angle_alpha  90.000 
_cell_angle_beta   90.000 
_cell_angle_gamma  90.000 
 
_shelx_F_squared_multiplier     1.000 
 
loop_ 
 _refln_index_h 
 _refln_index_k 
 _refln_index_l 
 _refln_F_squared_calc 
 _refln_F_squared_meas 
 _refln_F_squared_sigma 
 _refln_observed_status 
   2   0   0      756.97      750.92     13.00 o 
   4   0   0      789.79      745.24     11.25 o 
   6   0   0        7.63        8.69      2.26 o 
   8   0   0      122.42      111.46      8.74 o 
   1   1   0       54.70       57.42      1.68 o 
   2   1   0    17949.28    18483.83    456.21 o 
   3   1   0        0.07        9.53      3.06 o 
   4   1   0        0.53       -0.58      1.15 o 
   5   1   0       44.69       36.27      4.15 o 
   6   1   0      579.99      608.36      9.36 o 
   7   1   0      112.36      106.40      5.47 o 
   8   1   0        5.06        1.42      2.63 o 
   9   1   0        1.64       -2.62      4.37 o 
  10   1   0        6.08        5.68      5.90 o 
   0   2   0    22907.09    22180.01    562.04 o 
   1   2   0    11514.50    11620.88    133.84 o 
   2   2   0     1426.00     1448.31     23.86 o 
   3   2   0      409.55      432.00      8.32 o 
   4   2   0       46.50       43.69      2.14 o 
   5   2   0        9.36        8.74      2.21 o 
   6   2   0      200.91      213.05      4.90 o 
   7   2   0      114.17      108.23      4.24 o 
   8   2   0        1.45       -4.92      3.28 o 
   9   2   0       14.25        9.18      5.46 o 
  10   2   0       25.34       22.50      6.99 o 
  11   2   0        3.43       -4.37      5.68 o 
   1   3   0     3303.88     3012.48     72.27 o 
   2   3   0     4010.49     3861.16     64.95 o 
   3   3   0     2574.26     2601.54     63.81 o 
   4   3   0       57.22       55.60      3.99 o 
   5   3   0       37.42       36.62      3.52 o 
   6   3   0      156.69      169.78      4.42 o 
   7   3   0        7.92        0.29      3.28 o 
   8   3   0       38.23       36.49      7.21 o 
   9   3   0       28.40       28.19      7.21 o 
  10   3   0       18.94        8.52      6.12 o 
   0   4   0      135.79      122.21      3.79 o 
   1   4   0     7907.88     7921.46    110.09 o 
   2   4   0       62.93       64.00      2.18 o 
   3   4   0      643.18      641.21     11.52 o 
   4   4   0       56.43       67.35      2.57 o 
   5   4   0      142.15      145.29      3.86 o 
   6   4   0        0.19        0.66      2.62 o 
   7   4   0       33.17       30.81      4.81 o 
   9   4   0       72.95       71.67     10.05 o 
  10   4   0       12.38       17.92      6.77 o 
   1   5   0      547.42      538.04      6.74 o 
   2   5   0       23.36       21.01      1.63 o 
   3   5   0      216.05      230.63      6.47 o 
   4   5   0      525.60      595.79     10.17 o 
   5   5   0       10.29        9.38      2.39 o 
   6   5   0       12.21       13.76      3.93 o 
   7   5   0       13.45       17.26      4.59 o 
   9   5   0        7.37        5.24      5.68 o 
  10   5   0        2.46       -4.37      5.02 o 
   0   6   0       68.34       55.32      3.63 o 
   1   6   0      869.95      995.50     14.76 o 
   2   6   0      292.78      261.40      6.25 o 
   3   6   0      877.78      913.30     26.11 o 
   4   6   0        5.22        3.66      2.08 o 
   5   6   0       27.41       25.40      3.23 o 
   6   6   0      120.56      106.22      7.65 o 
   7   6   0       66.38       57.47      6.77 o 
   9   6   0        1.12        3.71      5.90 o 
  10   6   0        8.53       15.08      7.21 o 
   1   7   0       55.14       60.45      5.83 o 
   2   7   0       62.07       60.88      4.20 o 
   3   7   0        4.13        3.22      1.44 o 
   4   7   0       80.87       77.73      4.63 o 
   5   7   0        9.06        7.97      2.94 o 
   6   7   0        0.01        0.00      3.93 o 
   7   7   0        7.30       17.48      5.68 o 
   0   8   0      125.11      116.75      5.38 o 
   1   8   0      398.32      396.86      6.96 o 
   2   8   0       49.81       46.92      4.95 o 
   3   8   0        0.04       -0.06      2.06 o 
   4   8   0       35.94       32.56      4.02 o 
   5   8   0        0.91       -5.24      3.50 o 
   6   8   0       39.66       34.96      6.34 o 
   7   8   0        1.01        3.28      4.81 o 
   1   9   0       31.48       30.09      2.78 o 
   2   9   0        0.05       -2.02      2.26 o 
   3   9   0      129.07      139.59      5.67 o 
   4   9   0        0.02       -2.44      2.85 o 
   5   9   0       11.30       10.81      3.55 o 
   6   9   0       46.71       62.49      8.08 o 
   7   9   0        0.27       -2.62      4.81 o 
   8   9   0        6.44        4.15      5.90 o 
   0  10   0      406.30      389.00     26.25 o 
   1  10   0       35.00       39.83      4.03 o 
   2  10   0      128.70      137.46      8.70 o 
   3  10   0       25.64       29.41      3.85 o 
   4  10   0      189.76      206.77      8.58 o 
   5  10   0       16.79       27.00      4.71 o 
   6  10   0        8.91        5.03      5.46 o 
   7  10   0        0.83        1.75      5.24 o 
   8  10   0        0.47        6.77      6.12 o 
   1  11   0        9.04        9.21      3.32 o 
   2  11   0       84.59       84.08      6.60 o 
   3  11   0       10.54        6.94      3.98 o 
   4  11   0        5.16        2.62      3.67 o 
   5  11   0        8.96       14.49      4.47 o 
   6  11   0       27.45       26.87      7.21 o 
   7  11   0       18.11       22.94      7.43 o 
   0  12   0       21.41       24.69      6.99 o 
   1  12   0        8.93        4.31      4.07 o 
   2  12   0        0.79       -0.93      2.98 o 
   3  12   0        4.56        2.66      5.02 o 
   4  12   0        8.55        5.58      3.85 o 
   5  12   0       24.52        8.96      5.90 o 
   6  12   0        0.68       -1.31      5.46 o 
   1  13   0        0.33       -0.65      4.04 o 
   2  13   0       29.29       34.20      5.72 o 
   3  13   0        0.09        5.91      4.16 o 
   4  13   0        7.84       15.68      4.76 o 
   0  14   0       38.58       48.94      9.18 o 
   1  14   0        5.13        5.67      7.43 o 
   2  14   0        1.87       -2.51      3.94 o 
   1   0   1      151.72      154.11      2.86 o 
   2   0   1     8499.28     8232.92     83.80 o 
   3   0   1      568.14      562.75      6.80 o 
   4   0   1        0.32        0.17      1.02 o 
   5   0   1       83.71       76.56      2.46 o 
   6   0   1       28.20       37.93      3.17 o 
   7   0   1       12.01        7.63      2.67 o 
   8   0   1        5.81        4.28      2.83 o 
   9   0   1      134.45      151.46     10.71 o 
  10   0   1        0.18        0.44      4.81 o 
 -10   1   1       31.20       24.25      6.99 o 
  -9   1   1       15.47       10.49      5.46 o 
  -8   1   1       22.63       22.83      3.73 o 
  -7   1   1       22.59       24.13      3.54 o 
  -6   1   1       43.85       50.88      2.63 o 
  -5   1   1       55.82       63.59      2.03 o 
  -4   1   1       11.77       12.04      1.34 o 
  -3   1   1     3084.96     3094.92     30.10 o 
  -2   1   1     9567.52     9518.74     89.79 o 
  -1   1   1     1512.89     1527.09     14.51 o 
   1   1   1     1515.78     1589.52     36.16 o 
   2   1   1     9566.00     9997.74    100.46 o 
   3   1   1     3084.31     3121.70     34.26 o 
   4   1   1       11.84        9.82      1.77 o 
   5   1   1       55.75       64.52      5.46 o 
   6   1   1       43.90       46.85      4.48 o 
   7   1   1       22.67       30.95      4.15 o 
   8   1   1       22.55       19.31      3.54 o 
   9   1   1       15.51       22.72      5.03 o 
  10   1   1       31.23       25.78      6.77 o 
 -11   2   1        0.38       -7.21      4.81 o 
 -10   2   1        1.80        6.55      5.46 o 
  -9   2   1       60.10       77.13      9.83 o 
  -8   2   1       36.16       29.93      6.77 o 
  -7   2   1       76.71       79.92      5.04 o 
  -6   2   1       94.77       93.36      4.27 o 
  -5   2   1      285.38      313.81      5.33 o 
  -4   2   1     1150.26     1110.96     19.82 o 
  -3   2   1     1337.48     1290.23     25.80 o 
  -2   2   1     1551.48     1519.96     14.70 o 
  -1   2   1     3003.41     2957.01     54.98 o 
   0   2   1     8396.15     8577.46     77.57 o 
   1   2   1     3004.86     2993.69     68.07 o 
   2   2   1     1550.52     1563.42     31.50 o 
   3   2   1     1336.00     1353.79     16.75 o 
   4   2   1     1150.96     1113.09     18.35 o 
   5   2   1      284.95      324.29      7.35 o 
   6   2   1       94.71       92.86      4.32 o 
   7   2   1       76.68       82.42      6.12 o 
   8   2   1       36.22       35.89      4.45 o 
   9   2   1       60.14       41.74      7.43 o 
  10   2   1        1.80        8.52      5.68 o 
 -10   3   1       50.08       62.27      9.61 o 
  -9   3   1       13.28       17.70      6.55 o 
  -8   3   1       23.35       20.32      6.12 o 
  -7   3   1       10.79        7.65      4.81 o 
  -6   3   1      112.52      106.70      4.25 o 
  -5   3   1        3.22        3.89      1.33 o 
  -4   3   1      413.08      431.58     10.92 o 
  -3   3   1      586.19      550.28     12.53 o 
  -2   3   1     1639.78     1607.60     43.78 o 
  -1   3   1     3904.54     3750.11     48.57 o 
   0   3   1      691.11      649.18      6.51 o 
   1   3   1     3903.11     3768.50     50.13 o 
   2   3   1     1640.25     1622.37     30.77 o 
   3   3   1      586.60      551.02     14.92 o 
   4   3   1      412.88      417.83      9.00 o 
   5   3   1        3.26        3.40      1.44 o 
   6   3   1      112.66      105.90      3.82 o 
   7   3   1       10.84        8.60      2.61 o 
   9   3   1       13.22        6.99      5.68 o 
  10   3   1       50.10       57.47      9.40 o 
 -10   4   1        1.45       -1.31      5.46 o 
  -9   4   1       41.13       45.88      8.96 o 
  -8   4   1        8.39        1.97      5.46 o 
  -7   4   1        2.34        4.59      3.50 o 
  -6   4   1       68.05       72.77      5.68 o 
  -5   4   1        7.65        9.22      1.57 o 
  -4   4   1       73.69       74.21      4.56 o 
  -3   4   1     1277.26     1296.53     27.14 o 
  -2   4   1       19.38       20.80      1.72 o 
  -1   4   1      742.38      749.94      7.76 o 
   0   4   1       51.01       46.52      1.79 o 
   1   4   1      743.80      758.10     11.51 o 
   2   4   1       19.36       23.69      2.44 o 
   3   4   1     1275.74     1308.84     20.53 o 
   4   4   1       73.87       72.14      3.04 o 
   5   4   1        7.65        7.08      2.44 o 
   6   4   1       68.13       75.36      3.33 o 
   7   4   1        2.33        9.83      3.93 o 
   9   4   1       41.13       44.79      8.52 o 
  10   4   1        1.43        3.71      5.90 o 
 -10   5   1        0.82        4.81      5.90 o 
  -9   5   1       82.82       92.43     11.36 o 
  -8   5   1        0.85       -1.53      4.81 o 
  -7   5   1      125.68      138.35      8.74 o 
  -6   5   1        6.72        4.81      3.50 o 
  -5   5   1      263.33      280.80     19.03 o 
  -4   5   1       18.32       20.09      1.70 o 
  -3   5   1      701.60      722.53     19.87 o 
  -2   5   1     1027.45     1052.87     31.29 o 
  -1   5   1      273.86      249.30      4.90 o 
   0   5   1      550.75      502.68      6.49 o 
   1   5   1      273.80      257.02      4.48 o 
   2   5   1     1027.86     1036.49     18.04 o 
   3   5   1      701.46      727.43     13.70 o 
   4   5   1       18.29       22.99      2.69 o 
   5   5   1      263.35      276.92      5.73 o 
   6   5   1        6.71       -0.36      2.24 o 
   7   5   1      125.67      128.73      8.52 o 
  10   5   1        0.81        4.15      5.90 o 
 -10   6   1        8.14       23.81      8.30 o 
  -9   6   1        7.31       22.94      7.65 o 
  -7   6   1       40.85       44.79      6.34 o 
  -6   6   1       40.35       30.59      5.03 o 
  -5   6   1      128.29      139.64      5.48 o 
  -4   6   1        2.12        0.80      1.71 o 
  -3   6   1       75.18       68.87      3.66 o 
  -2   6   1      461.58      468.50      9.73 o 
  -1   6   1      711.85      726.93      8.74 o 
   0   6   1      676.68      664.22      8.30 o 
   1   6   1      712.02      725.60     14.84 o 
   2   6   1      462.08      464.16     10.30 o 
   3   6   1       74.95       75.49      4.15 o 
   4   6   1        2.16        1.97      1.51 o 
   5   6   1      128.24      130.57      8.74 o 
   6   6   1       40.28       47.60      4.40 o 
   7   6   1       40.88       40.42      6.55 o 
   8   6   1       36.88       33.87      6.34 o 
  10   6   1        8.15       19.88      8.08 o 
  -9   7   1       10.20       20.97      7.87 o 
  -7   7   1       83.42       65.78      7.65 o 
  -6   7   1       92.54       87.63      8.09 o 
  -5   7   1        7.67        6.55      2.70 o 
  -4   7   1       31.95       36.17      3.17 o 
  -3   7   1       81.21       78.89      3.90 o 
  -2   7   1      201.40      210.85      4.60 o 
  -1   7   1      139.02      133.41      3.75 o 
   0   7   1        1.63       -1.06      1.25 o 
   1   7   1      139.49      136.05      3.81 o 
   2   7   1      201.29      211.80      4.73 o 
   3   7   1       81.30       90.55      3.66 o 
   4   7   1       31.94       30.50      6.88 o 
   5   7   1        7.67        3.20      2.77 o 
   6   7   1       92.48       96.60      5.91 o 
   7   7   1       83.53       97.24      9.18 o 
   8   7   1       23.76       42.17      7.87 o 
  -9   8   1        2.53       -1.75      6.12 o 
  -7   8   1       49.62       48.51      7.43 o 
  -6   8   1       27.17       32.34      6.55 o 
  -5   8   1        5.87        3.94      2.92 o 
  -4   8   1       22.49       20.72      3.08 o 
  -3   8   1       21.71       25.80      3.07 o 
  -2   8   1        2.20        1.86      3.22 o 
  -1   8   1       95.40       90.26      3.44 o 
   0   8   1        8.65        2.28      1.57 o 
   1   8   1       95.61       89.22      3.48 o 
   2   8   1        2.19        4.45      1.71 o 
   3   8   1       21.73       21.27      3.54 o 
   4   8   1       22.46       21.99      3.71 o 
   5   8   1        5.86        4.20      3.14 o 
   6   8   1       27.20       29.93      6.34 o 
   7   8   1       49.60       42.61      7.21 o 
   8   8   1       13.76        9.83      6.12 o 
  -7   9   1       21.44       26.00      6.55 o 
  -6   9   1       35.88       47.41      7.65 o 
  -5   9   1        7.08        3.79      3.23 o 
  -4   9   1       84.17       95.14      5.17 o 
  -3   9   1        8.01        7.87      2.75 o 
  -2   9   1        2.03       -0.48      2.33 o 
  -1   9   1       55.82       62.52      3.63 o 
   0   9   1       37.18       41.82      3.02 o 
   1   9   1       55.66       55.69      6.56 o 
   2   9   1        2.03        1.79      1.84 o 
   3   9   1        8.03        3.60      3.17 o 
   4   9   1       84.14       77.42      5.94 o 
   5   9   1        7.09        1.94      5.13 o 
   6   9   1       35.83       34.74      6.77 o 
   7   9   1       21.43       22.07      6.55 o 
   8   9   1        2.65        4.59      5.90 o 
  -7  10   1        1.02        3.50      5.24 o 
  -6  10   1       12.23       10.92      5.68 o 
  -5  10   1       10.30       12.67      5.68 o 
  -4  10   1        9.59       11.19      3.22 o 
  -3  10   1       22.13       19.55      3.68 o 
  -2  10   1       32.52       31.62      3.83 o 
  -1  10   1      131.69      132.72      5.72 o 
   0  10   1       88.48       79.98      6.25 o 
   1  10   1      131.76      130.90      6.18 o 
   2  10   1       32.50       31.40      3.86 o 
   3  10   1       22.18       23.30      4.40 o 
   4  10   1        9.56       15.86      4.33 o 
   5  10   1       10.29       12.26      4.07 o 
   6  10   1       12.22       14.20      6.12 o 
   7  10   1        1.03       -2.18      5.02 o 
   8  10   1       13.48        8.30      5.90 o 
  -7  11   1        9.66       12.45      6.55 o 
  -6  11   1       17.92       17.48      6.55 o 
  -5  11   1        0.12       -1.09      5.02 o 
  -4  11   1       11.80       14.07      4.23 o 
  -3  11   1       10.79        8.11      3.33 o 
  -2  11   1       11.21       12.77      3.46 o 
  -1  11   1       19.65       20.34      3.78 o 
   0  11   1        4.34        1.25      2.82 o 
   1  11   1       19.64       24.46      3.72 o 
   2  11   1       11.20       12.08      4.23 o 
   3  11   1       10.78        7.79      3.94 o 
   4  11   1       11.82       11.68      4.59 o 
   5  11   1        0.12        0.35      3.63 o 
   6  11   1       17.87       19.45      6.77 o 
   7  11   1        9.63       18.13      6.77 o 
  -6  12   1        7.15        9.39      6.12 o 
  -5  12   1        1.53        6.12      6.12 o 
  -4  12   1       11.26       16.45      4.51 o 
  -3  12   1       10.12       13.77      3.83 o 
  -2  12   1       19.30       12.44      3.55 o 
  -1  12   1       36.52       35.84      4.40 o 
   0  12   1       19.15       10.06      4.26 o 
   1  12   1       36.52       27.19      7.10 o 
   2  12   1       19.32       15.16      4.51 o 
   3  12   1       10.12        7.90      5.57 o 
   4  12   1       11.25       11.59      7.65 o 
   5  12   1        1.53       -0.41      3.70 o 
   6  12   1        7.15        5.24      6.34 o 
  -4  13   1       14.53       12.74      5.79 o 
  -3  13   1        9.82       15.72      4.86 o 
  -2  13   1        5.17        2.05      3.36 o 
  -1  13   1        0.48       -4.27      3.47 o 
   0  13   1        4.99        0.28      3.83 o 
   1  13   1        0.48       -1.65      3.54 o 
   2  13   1        5.17        2.25      4.16 o 
   3  13   1        9.82       15.21      5.13 o 
   4  13   1       14.55       11.25      4.79 o 
  -2  14   1        1.56        3.02      4.38 o 
  -1  14   1        0.13        2.84      4.33 o 
   0  14   1        2.42        5.46      4.63 o 
   1  14   1        0.13       -0.11      4.07 o 
   2  14   1        1.56        0.38      4.47 o 
   1   0   2      287.06      297.78      3.79 o 
   2   0   2      391.02      402.20      5.40 o 
   3   0   2     1253.42     1190.72     15.89 o 
   4   0   2      504.82      446.16      8.66 o 
   5   0   2      392.96      374.16      8.47 o 
   6   0   2       36.98       42.84      4.92 o 
   7   0   2        1.81        4.45      1.93 o 
   8   0   2        0.38       -2.46      2.30 o 
   9   0   2        9.05        6.77      4.81 o 
  10   0   2        0.96        2.18      5.46 o 
 -11   1   2        2.73        4.59      6.34 o 
 -10   1   2       18.48       19.23      6.77 o 
  -9   1   2       15.19        9.83      5.24 o 
  -8   1   2       86.35       72.11      8.30 o 
  -7   1   2       51.07       50.44      3.46 o 
  -6   1   2      147.21      141.62      3.54 o 
  -5   1   2      697.97      695.50      7.53 o 
  -4   1   2       96.91       99.21      5.23 o 
  -3   1   2      149.30      141.97      2.74 o 
  -2   1   2      503.88      494.18      7.48 o 
  -1   1   2     2701.74     2510.28     19.19 o 
   0   1   2     2032.99     2137.78     28.84 o 
   1   1   2     2704.57     2586.54     27.87 o 
   2   1   2      503.07      524.82      7.99 o 
   3   1   2      149.29      146.48      4.18 o 
   4   1   2       96.70       92.47      3.86 o 
   5   1   2      698.01      711.35     27.07 o 
   6   1   2      147.52      150.66      5.63 o 
   7   1   2       51.12       44.40      6.66 o 
   8   1   2       86.42       81.84      5.54 o 
   9   1   2       15.20       15.14      6.01 o 
 -11   2   2       11.89       10.05      6.55 o 
 -10   2   2        0.38        3.06      5.68 o 
  -9   2   2       69.03       74.73      9.61 o 
  -8   2   2       25.44       23.16      6.55 o 
  -7   2   2       26.73       21.85      5.68 o 
  -6   2   2      219.86      208.93      5.39 o 
  -5   2   2       17.96       19.66      1.86 o 
  -4   2   2       11.44       10.81      2.27 o 
  -3   2   2      122.71      133.88      4.04 o 
  -2   2   2      896.20      805.26     12.21 o 
  -1   2   2      303.03      285.32      3.97 o 
   0   2   2     1868.84     1762.88     24.63 o 
   1   2   2      303.92      285.87      4.16 o 
   2   2   2      897.63      838.48     17.72 o 
   3   2   2      122.29      138.00      4.92 o 
   4   2   2       11.43       10.26      1.93 o 
   5   2   2       18.03       18.65      3.06 o 
   6   2   2      219.98      213.43      6.57 o 
   7   2   2       26.85       28.31      3.40 o 
   8   2   2       25.43       22.07      5.03 o 
   9   2   2       69.00       78.66      9.18 o 
  10   2   2        0.38       -1.53      4.59 o 
 -10   3   2        5.22       10.71      6.34 o 
  -9   3   2       25.91       23.16      7.21 o 
  -8   3   2       15.62       23.16      6.55 o 
  -7   3   2       17.73       18.35      5.68 o 
  -6   3   2       21.12       19.47      5.79 o 
  -5   3   2       69.00       66.34      2.55 o 
  -4   3   2      245.48      257.47      6.89 o 
  -3   3   2      997.78      910.46     11.70 o 
  -2   3   2      834.88      736.58     12.58 o 
  -1   3   2      523.94      504.03      6.52 o 
   0   3   2       64.77       60.41      2.06 o 
   1   3   2      523.89      508.12      7.88 o 
   2   3   2      835.39      761.41     16.74 o 
   3   3   2      997.79      933.13     18.87 o 
   4   3   2      245.11      263.72      9.92 o 
   5   3   2       68.92       69.47      4.94 o 
   6   3   2       21.16       20.26      2.38 o 
   7   3   2       17.71       18.87      3.04 o 
   8   3   2       15.62       14.64      4.59 o 
   9   3   2       25.91       24.25      6.77 o 
  10   3   2        5.23        5.02      5.68 o 
 -10   4   2        4.41        6.99      6.34 o 
  -9   4   2       81.64      102.49     11.80 o 
  -8   4   2       57.96       64.46      9.18 o 
  -7   4   2       68.00       67.74      8.74 o 
  -6   4   2       99.31      113.43      6.78 o 
  -5   4   2       68.60       62.35      4.37 o 
  -4   4   2       57.41       55.52      1.99 o 
  -3   4   2     1033.16     1013.48     28.02 o 
  -2   4   2      817.10      802.50     27.04 o 
  -1   4   2      373.50      364.48      5.88 o 
   0   4   2      716.10      679.28      7.40 o 
   1   4   2      373.48      367.76      5.84 o 
   2   4   2      817.18      840.12     18.43 o 
   3   4   2     1033.15     1043.11     32.34 o 
   4   4   2       57.24       55.52      2.79 o 
   5   4   2       68.52       72.64      3.15 o 
   6   4   2       99.28      108.78      4.44 o 
   7   4   2       67.98       76.70      6.99 o 
   8   4   2       57.94       71.67      7.87 o 
  10   4   2        4.38        5.02      5.68 o 
 -10   5   2        1.37        3.06      5.90 o 
  -9   5   2        7.08       10.27      6.99 o 
  -8   5   2        0.45        0.87      5.68 o 
  -7   5   2       41.38       31.46      7.21 o 
  -6   5   2        9.26        6.77      3.28 o 
  -5   5   2       27.49       32.20      3.61 o 
  -4   5   2      445.80      443.86     11.86 o 
  -3   5   2      512.23      546.34     15.24 o 
  -2   5   2      163.96      169.79      4.86 o 
  -1   5   2      789.20      782.14      8.59 o 
   0   5   2     1098.69     1059.47     22.14 o 
   1   5   2      787.99      795.08     18.07 o 
   2   5   2      164.11      167.67      4.26 o 
   3   5   2      512.17      524.27     12.86 o 
   4   5   2      445.45      462.29     17.64 o 
   5   5   2       27.48       28.56      4.55 o 
   6   5   2        9.25        9.83      2.92 o 
   7   5   2       41.41       27.97      5.46 o 
   8   5   2        0.45       -3.50      3.71 o 
  10   5   2        1.38        1.75      5.46 o 
 -10   6   2        3.96        5.68      6.55 o 
  -9   6   2       47.29       56.15     10.27 o 
  -8   6   2       19.39       13.11      6.34 o 
  -7   6   2       27.67       27.53      5.46 o 
  -6   6   2       43.47       47.63      5.90 o 
  -5   6   2        2.12       -0.44      1.71 o 
  -4   6   2       28.89       29.36      2.71 o 
  -3   6   2       13.85       13.45      2.10 o 
  -2   6   2       87.09       96.88      2.93 o 
  -1   6   2       17.68       20.34      3.41 o 
   0   6   2      452.93      401.80      6.09 o 
   1   6   2       17.71       18.87      1.78 o 
   2   6   2       86.96       97.88      3.60 o 
   3   6   2       13.77        8.88      2.08 o 
   4   6   2       28.91       32.61      2.69 o 
   5   6   2        2.12        0.54      1.73 o 
   6   6   2       43.58       43.55      4.33 o 
   7   6   2       27.79       22.07      5.46 o 
   8   6   2       19.34       24.69      6.12 o 
  -9   7   2       30.13       17.48      7.87 o 
  -8   7   2       19.48       12.45      6.99 o 
  -7   7   2       32.87       35.83      6.34 o 
  -6   7   2       11.06        8.74      4.37 o 
  -5   7   2        0.18       -1.59      2.95 o 
  -4   7   2      127.81      129.87      4.86 o 
  -3   7   2       73.59       74.93      3.71 o 
  -2   7   2      110.87      113.44      3.39 o 
  -1   7   2       80.83       76.39      2.98 o 
   0   7   2      121.25      144.71      4.70 o 
   1   7   2       80.83       79.61      4.45 o 
   2   7   2      110.99      116.66      4.11 o 
   3   7   2       73.57       72.04      3.44 o 
   4   7   2      127.82      137.03      4.56 o 
   5   7   2        0.18        0.91      2.84 o 
   6   7   2       11.09       12.65      3.47 o 
   7   7   2       32.87       27.97      6.12 o 
   8   7   2       19.46       23.38      6.34 o 
  -9   8   2       22.49       29.50      8.74 o 
  -7   8   2        2.30        0.44      4.81 o 
  -6   8   2       27.25       20.10      5.68 o 
  -5   8   2        4.39       -2.17      2.99 o 
  -4   8   2       50.10       35.77      3.48 o 
  -3   8   2       31.23       26.46      3.81 o 
  -2   8   2      249.01      267.49      7.49 o 
  -1   8   2       44.12       44.92      2.87 o 
   0   8   2      144.07      140.24      4.17 o 
   1   8   2       44.08       46.67      5.56 o 
   2   8   2      248.97      271.44      6.60 o 
   3   8   2       31.27       26.76      3.06 o 
   4   8   2       50.12       57.52      5.02 o 
   5   8   2        4.40        0.37      3.08 o 
   6   8   2       27.26       27.71      6.01 o 
   7   8   2        2.30        1.53      5.02 o 
   8   8   2       15.14       13.55      6.34 o 
  -7   9   2       13.81       19.23      6.34 o 
  -6   9   2       11.43        8.74      5.24 o 
  -5   9   2       17.01       18.71      5.57 o 
  -4   9   2        7.99        6.52      3.04 o 
  -3   9   2       74.37       86.88      4.88 o 
  -2   9   2       44.52       44.71      4.19 o 
  -1   9   2       14.00       16.95      2.94 o 
   0   9   2        0.28        0.96      1.92 o 
   1   9   2       14.10       17.93      2.90 o 
   2   9   2       44.65       49.69      4.20 o 
   3   9   2       74.47       84.79      6.09 o 
   4   9   2        7.95        6.93      3.54 o 
   5   9   2       16.96       12.89      6.23 o 
   6   9   2       11.40       13.35      3.94 o 
   7   9   2       13.80       17.04      6.34 o 
   8   9   2        2.36       -5.90      5.24 o 
  -7  10   2       10.67        6.12      5.68 o 
  -6  10   2       19.37       20.10      6.55 o 
  -5  10   2       25.17       29.50      6.55 o 
  -4  10   2        3.99        5.21      2.89 o 
  -3  10   2       11.10       11.46      3.26 o 
  -2  10   2       76.20       81.13      7.61 o 
  -1  10   2      104.40      105.77      5.42 o 
   0  10   2        2.34        0.18      3.18 o 
   1  10   2      104.31      104.41      5.16 o 
   2  10   2       76.21       76.63      6.17 o 
   3  10   2       11.11       15.52      4.23 o 
   4  10   2        4.00        3.74      3.45 o 
   5  10   2       25.10       33.11      5.07 o 
   6  10   2       19.31       19.45      6.55 o 
   7  10   2       10.63        7.65      6.12 o 
   8  10   2        1.85       -0.87      5.68 o 
  -7  11   2        1.21       -0.87      5.46 o 
  -6  11   2        2.46        7.43      5.90 o 
  -5  11   2        5.31        0.44      5.02 o 
  -4  11   2       43.44       29.99      5.86 o 
  -3  11   2       14.82       18.99      4.01 o 
  -2  11   2       64.96       64.56      5.12 o 
  -1  11   2       44.27       39.86      4.37 o 
   0  11   2        1.20       -4.37      2.91 o 
   1  11   2       44.23       50.80      5.71 o 
   2  11   2       64.98       69.92      6.26 o 
   3  11   2       14.82       13.66      4.40 o 
   4  11   2       43.42       35.61      5.25 o 
   5  11   2        5.32        7.26      3.92 o 
   6  11   2        2.46       -0.22      5.46 o 
   7  11   2        1.21       -6.34      5.02 o 
  -6  12   2       12.37       10.71      6.55 o 
  -5  12   2        0.78       -1.53      5.02 o 
  -4  12   2       12.39        9.66      3.52 o 
  -3  12   2        0.79       -4.19      2.79 o 
  -2  12   2        1.93        1.06      3.19 o 
  -1  12   2        7.25        2.07      3.10 o 
   0  12   2        1.33       -4.87      3.24 o 
   1  12   2        7.25        9.61      4.33 o 
   2  12   2        1.91        0.44      3.55 o 
   3  12   2        0.81       -1.86      3.51 o 
   4  12   2       12.39       12.82      4.70 o 
   5  12   2        0.78        6.09      4.09 o 
   6  12   2       12.35        9.18      6.55 o 
  -4  13   2        4.93       -0.66      5.68 o 
  -3  13   2        1.44        1.07      3.32 o 
  -2  13   2       10.36        4.55      3.51 o 
  -1  13   2       10.53       10.39      6.34 o 
   0  13   2        8.92       11.53      5.68 o 
   1  13   2       10.50        8.94      4.56 o 
   2  13   2       10.36        8.89      4.56 o 
   3  13   2        1.43        4.57      4.20 o 
   4  13   2        4.91       -2.98      4.59 o 
  -2  14   2        2.96        3.04      4.40 o 
  -1  14   2        0.58        0.25      4.14 o 
   0  14   2        4.02       11.82      5.02 o 
   1  14   2        0.58        6.40      5.68 o 
   2  14   2        2.97        3.81      4.45 o 
   1   0   3      145.58      141.47      5.23 o 
   2   0   3    14183.55    14425.12    118.63 o 
   3   0   3    10483.85    10814.82    110.50 o 
   4   0   3      290.52      267.78      6.80 o 
   5   0   3       74.76       71.78      2.55 o 
   6   0   3      447.41      493.34     10.84 o 
   7   0   3       25.01       28.44      2.90 o 
   8   0   3        0.04       -2.90      2.36 o 
   9   0   3       53.40       71.67      8.96 o 
  10   0   3        5.60        4.15      5.46 o 
 -11   1   3        0.19       -5.02      4.81 o 
 -10   1   3        0.42        0.44      5.02 o 
  -9   1   3       31.04       25.35      6.55 o 
  -8   1   3        7.49        6.55      5.03 o 
  -7   1   3       20.10       21.38      2.69 o 
  -6   1   3       27.94       29.34      2.75 o 
  -5   1   3      167.75      151.13      3.81 o 
  -4   1   3      206.56      200.73      3.57 o 
  -3   1   3     4082.74     4136.58     31.78 o 
  -2   1   3    24334.24    25403.15    326.86 o 
  -1   1   3     9347.45     9390.60     67.31 o 
   0   1   3     1842.74     1746.08     13.75 o 
   1   1   3     9337.95     9332.89     94.63 o 
   2   1   3    24333.22    25808.51    211.68 o 
   3   1   3     4081.81     4261.28     46.70 o 
   4   1   3      206.87      211.79      5.95 o 
   5   1   3      167.59      151.70      5.49 o 
   6   1   3       27.95       26.12      3.23 o 
   7   1   3       20.16       22.12      3.40 o 
   8   1   3        7.48        2.49      2.70 o 
   9   1   3       30.98       28.34      4.47 o 
 -10   2   3        2.58        4.15      5.68 o 
  -9   2   3       28.61       32.56      7.43 o 
  -8   2   3       35.24       44.14      7.43 o 
  -7   2   3        2.67       -0.22      3.93 o 
  -6   2   3        0.85        1.09      1.70 o 
  -5   2   3      530.92      503.81      6.95 o 
  -4   2   3      971.36      943.87     14.51 o 
  -3   2   3      913.63      892.33      9.25 o 
  -2   2   3      834.67      821.05      7.12 o 
  -1   2   3     1321.93     1132.96      9.93 o 
   0   2   3      966.83      914.46      8.26 o 
   1   2   3     1321.66     1178.14     14.69 o 
   2   2   3      835.49      853.13     12.03 o 
   3   2   3      912.75      958.07     13.82 o 
   4   2   3      971.58     1011.79     26.56 o 
   5   2   3      531.71      522.76     19.93 o 
   6   2   3        0.86        2.10      2.40 o 
   7   2   3        2.67        2.13      2.39 o 
   8   2   3       35.25       39.77      6.34 o 
   9   2   3       28.63       29.73      4.71 o 
 -10   3   3       15.26       13.11      6.77 o 
  -9   3   3       25.21       21.19      7.21 o 
  -8   3   3       71.64       79.98      9.61 o 
  -7   3   3       19.47       24.47      6.12 o 
  -6   3   3       17.47       16.84      2.67 o 
  -5   3   3      141.84      139.16      3.43 o 
  -4   3   3      951.67      943.92     15.57 o 
  -3   3   3      237.68      226.01      4.10 o 
  -2   3   3     2050.02     1957.36     46.50 o 
  -1   3   3     1388.58     1378.62     14.00 o 
   0   3   3      433.55      433.71      6.07 o 
   1   3   3     1389.50     1378.11     20.18 o 
   2   3   3     2047.98     1965.89     50.91 o 
   3   3   3      237.61      247.77     14.44 o 
   4   3   3      951.03      982.36     14.88 o 
   5   3   3      141.68      149.03      5.45 o 
   6   3   3       17.47       23.60      3.82 o 
   7   3   3       19.54       21.18      3.39 o 
   8   3   3       71.60       79.32      5.33 o 
  10   3   3       15.28       24.47      7.21 o 
 -10   4   3        0.67       -0.66      5.46 o 
  -9   4   3        4.40        2.62      5.90 o 
  -8   4   3       10.01        7.43      5.68 o 
  -7   4   3       12.70       13.76      5.90 o 
  -6   4   3       28.64       28.62      3.40 o 
  -5   4   3      159.68      146.79      4.77 o 
  -4   4   3      384.43      372.93      9.34 o 
  -3   4   3      993.27      986.01     13.24 o 
  -2   4   3     1544.86     1483.67     31.22 o 
  -1   4   3       15.82       16.17      1.57 o 
   0   4   3       22.87       22.28      2.93 o 
   1   4   3       15.78       17.71      1.64 o 
   2   4   3     1544.28     1513.50     37.44 o 
   3   4   3      992.56     1016.29     34.58 o 
   4   4   3      384.20      375.12      6.86 o 
   5   4   3      159.80      155.53      4.64 o 
   6   4   3       28.67       35.37      2.98 o 
   7   4   3       12.75       11.53      2.58 o 
   8   4   3        9.99       15.29      5.46 o 
  10   4   3        0.67        6.12      5.90 o 
 -10   5   3        4.82        0.44      6.12 o 
  -9   5   3       18.43       17.04      7.21 o 
  -8   5   3        6.86        1.53      5.46 o 
  -7   5   3      108.37       77.15      9.62 o 
  -6   5   3       23.36       23.74      5.03 o 
  -5   5   3       56.54       58.44      4.08 o 
  -4   5   3      162.69      164.78      4.56 o 
  -3   5   3      654.93      655.71     22.80 o 
  -2   5   3      598.13      558.82     15.58 o 
  -1   5   3      866.98      883.79     15.09 o 
   0   5   3     1271.10     1188.43     28.97 o 
   1   5   3      867.28      870.72     14.79 o 
   2   5   3      597.37      565.67     12.94 o 
   3   5   3      654.66      666.68     23.83 o 
   4   5   3      162.90      177.25      4.75 o 
   5   5   3       56.54       56.57      3.28 o 
   6   5   3       23.30       29.93      3.01 o 
   7   5   3      108.40      111.02      8.30 o 
   8   5   3        6.89        2.84      4.59 o 
 -10   6   3        1.51        4.37      6.55 o 
  -9   6   3       11.31       11.80      6.99 o 
  -8   6   3       30.91       32.99      8.08 o 
  -7   6   3       33.33       33.21      7.87 o 
  -6   6   3       14.97       27.97      5.24 o 
  -5   6   3       46.51       49.27     11.69 o 
  -4   6   3      100.58      104.10      4.00 o 
  -3   6   3       21.43       20.20      3.17 o 
  -2   6   3      587.08      605.18     14.97 o 
  -1   6   3      104.02      110.40      3.91 o 
   0   6   3      155.01      158.70      4.54 o 
   1   6   3      103.97      108.15      3.84 o 
   2   6   3      586.76      621.13      9.49 o 
   3   6   3       21.35       19.26      2.21 o 
   4   6   3      100.51      102.72      4.07 o 
   5   6   3       46.59       49.44      3.62 o 
   6   6   3       14.91       14.84      7.43 o 
   7   6   3       33.33       39.11      6.55 o 
   8   6   3       30.91       27.97      6.34 o 
  -9   7   3       17.72       11.14      7.43 o 
  -8   7   3        3.75        1.09      5.90 o 
  -7   7   3       28.38       25.56      7.43 o 
  -6   7   3       50.65       63.37      6.99 o 
  -5   7   3       10.00        5.61      3.10 o 
  -4   7   3        6.82        8.87      2.38 o 
  -3   7   3       51.29       58.02      3.58 o 
  -2   7   3      137.33      135.30      4.61 o 
  -1   7   3       66.82       78.55      3.65 o 
   0   7   3      288.17      286.64      6.52 o 
   1   7   3       66.64       69.54      3.48 o 
   2   7   3      137.62      141.08      4.71 o 
   3   7   3       51.15       54.15      3.40 o 
   4   7   3        6.92        6.88      2.75 o 
   5   7   3       10.01       11.64      3.47 o 
   6   7   3       50.68       41.37      4.78 o 
   7   7   3       28.35       31.68      6.55 o 
   8   7   3        3.76        4.81      5.46 o 
  -9   8   3        3.25        0.66      6.34 o 
  -8   8   3        3.44        7.65      6.34 o 
  -6   8   3       20.17       15.95      5.24 o 
  -5   8   3       21.16       19.27      4.09 o 
  -4   8   3       96.27       93.90      4.71 o 
  -3   8   3      116.04      109.16      9.14 o 
  -2   8   3       49.72       53.11      3.79 o 
  -1   8   3       33.84       43.41      3.48 o 
   0   8   3        0.28       -0.53      1.92 o 
   1   8   3       33.84       41.34      3.36 o 
   2   8   3       49.79       54.86      3.62 o 
   3   8   3      116.08      112.05      4.59 o 
   4   8   3       96.27       93.04      6.02 o 
   5   8   3       21.13       23.11      4.17 o 
   6   8   3       20.18       18.57      4.25 o 
   7   8   3       47.69       36.49      6.99 o 
   8   8   3        3.42        8.74      5.90 o 
  -8   9   3        0.58        1.31      5.90 o 
  -7   9   3       14.50        8.74      5.68 o 
  -6   9   3       62.19       74.51      8.30 o 
  -5   9   3        1.08        2.27      3.51 o 
  -4   9   3       34.61       42.43      4.14 o 
  -3   9   3      166.81      166.05      8.74 o 
  -2   9   3       10.80        5.83      2.62 o 
  -1   9   3      213.78      219.80      6.73 o 
   0   9   3      238.50      231.22      6.77 o 
   1   9   3      213.86      232.18      6.67 o 
   2   9   3       10.81       10.63      2.60 o 
   3   9   3      166.88      154.09      7.41 o 
   4   9   3       34.66       33.09      4.71 o 
   5   9   3        1.08        1.31      4.70 o 
   6   9   3       62.15       78.77      6.72 o 
   7   9   3       14.49       17.04      6.99 o 
   8   9   3        0.58       -3.93      5.24 o 
  -7  10   3        9.22       10.27      6.12 o 
  -6  10   3       16.21       18.35      6.34 o 
  -5  10   3       79.35       74.84      6.84 o 
  -4  10   3       32.19       30.17      4.04 o 
  -3  10   3       35.36       30.09      3.99 o 
  -2  10   3      142.59      133.86      6.01 o 
  -1  10   3       33.53       31.89      4.99 o 
   0  10   3        1.23        0.73      2.52 o 
   1  10   3       33.47       32.11      5.51 o 
   2  10   3      142.67      140.23      5.77 o 
   3  10   3       35.38       32.57      4.86 o 
   4  10   3       32.19       32.83      5.01 o 
   5  10   3       79.26       95.13      7.11 o 
   6  10   3       16.23       21.56      4.71 o 
   7  10   3        9.24       10.92      6.55 o 
  -7  11   3        4.70        8.74      6.55 o 
  -6  11   3       11.13        6.55      5.68 o 
  -5  11   3       15.15       13.43      9.94 o 
  -4  11   3        3.66        0.39      2.93 o 
  -3  11   3       22.37       18.15      5.98 o 
  -2  11   3       81.49       81.42      7.60 o 
  -1  11   3       24.81       15.48      3.53 o 
   0  11   3       59.74       56.06      4.78 o 
   1  11   3       24.82       27.10      6.49 o 
   2  11   3       81.56       83.89      6.84 o 
   3  11   3       22.30       15.43      4.51 o 
   4  11   3        3.64        4.15      5.35 o 
   5  11   3       15.12       12.63      4.32 o 
   6  11   3       11.13       11.80      6.55 o 
   7  11   3        4.69        5.24      6.12 o 
  -6  12   3        2.08        5.68      6.34 o 
  -5  12   3        5.40       15.07      6.77 o 
  -4  12   3        0.23       -1.78      3.54 o 
  -3  12   3        1.60       -2.09      2.81 o 
  -2  12   3       14.94       16.23      4.62 o 
  -1  12   3        9.71        5.20      3.36 o 
   0  12   3       18.48       14.26      3.69 o 
   1  12   3        9.70        4.83      3.92 o 
   2  12   3       14.92       20.41      4.82 o 
   3  12   3        1.60       -2.40      3.71 o 
   4  12   3        0.24        4.28      4.09 o 
   5  12   3        5.40        2.96      4.09 o 
   6  12   3        2.07       -4.59      4.59 o 
  -4  13   3        0.23       -4.70      3.86 o 
  -3  13   3        3.31        3.71      4.48 o 
  -2  13   3        0.11       -3.27      2.89 o 
  -1  13   3        4.78        6.45      3.60 o 
   0  13   3        3.24        3.53      5.13 o 
   1  13   3        4.77       10.25      4.41 o 
   2  13   3        0.11        2.47      3.94 o 
   3  13   3        3.31       -0.05      4.04 o 
   4  13   3        0.23       -3.82      3.71 o 
  -2  14   3        3.23        9.19      3.99 o 
  -1  14   3        5.05        2.76      5.90 o 
   0  14   3        6.18       10.48      5.02 o 
   1  14   3        5.05        1.11      5.13 o 
   2  14   3        3.23        2.53      4.15 o 
   0   0   4     1720.68     1692.81     19.27 o 
   1   0   4      162.70      158.60      2.56 o 
   2   0   4     2088.08     2041.41     19.69 o 
   3   0   4      183.38      183.21      4.23 o 
   4   0   4       80.96       68.34      6.84 o 
   5   0   4     2380.62     2385.17     30.80 o 
   6   0   4      124.16      130.02      7.43 o 
   7   0   4       51.71       51.16      5.79 o 
   8   0   4       45.27       36.03      3.53 o 
   9   0   4        0.85        2.62      4.81 o 
  10   0   4        0.07       -6.34      4.59 o 
  11   0   4        0.95       -6.55      4.37 o 
 -10   1   4        4.93        0.66      5.02 o 
  -9   1   4       15.70       15.08      6.12 o 
  -8   1   4        9.61        9.45      3.61 o 
  -7   1   4       43.58       48.71      5.36 o 
  -6   1   4       89.29       84.59      4.92 o 
  -5   1   4      107.00      101.58      3.11 o 
  -4   1   4      422.64      410.81      5.53 o 
  -3   1   4      277.59      251.92      3.89 o 
  -2   1   4     2990.68     2864.64     22.64 o 
  -1   1   4     1111.81     1117.75      9.97 o 
   0   1   4       24.55       20.48      1.72 o 
   1   1   4     1113.77     1140.83      9.78 o 
   2   1   4     2990.83     2947.94     26.71 o 
   3   1   4      277.77      257.95      5.43 o 
   4   1   4      422.10      424.47     10.84 o 
   5   1   4      106.78      108.25      5.09 o 
   6   1   4       89.61       92.10      5.02 o 
   7   1   4       43.60       47.56      4.40 o 
   8   1   4        9.64       10.27      4.59 o 
   9   1   4       15.68       12.89      5.24 o 
  10   1   4        4.95        4.81      5.24 o 
 -10   2   4        1.17       -1.09      5.02 o 
  -9   2   4        8.16       -0.22      5.46 o 
  -8   2   4        5.23        7.65      5.24 o 
  -7   2   4       29.53       30.46      4.14 o 
  -6   2   4       81.60       80.44      5.04 o 
  -5   2   4      248.54      254.71      4.73 o 
  -4   2   4      539.78      527.65      6.95 o 
  -3   2   4       23.57       22.48      1.70 o 
  -2   2   4      404.49      403.10      4.58 o 
  -1   2   4     4132.97     3913.49     36.06 o 
   0   2   4     3173.70     2991.73     27.73 o 
   1   2   4     4133.29     4025.29     35.72 o 
   2   2   4      404.13      416.78      7.79 o 
   3   2   4       23.69       24.05      2.62 o 
   4   2   4      539.33      565.04     10.84 o 
   5   2   4      248.27      262.38      7.49 o 
   6   2   4       81.53       87.50      4.87 o 
   7   2   4       29.56       32.30      3.94 o 
   8   2   4        5.20        6.77      4.59 o 
   9   2   4        8.19        8.96      5.03 o 
 -10   3   4       17.19       15.95      7.21 o 
  -9   3   4        3.86        6.12      6.34 o 
  -8   3   4       27.91       26.00      6.99 o 
  -7   3   4        2.27        6.55      5.24 o 
  -6   3   4       10.47        6.99      4.59 o 
  -5   3   4      411.79      402.69      7.43 o 
  -4   3   4      742.85      773.22     12.02 o 
  -3   3   4       96.23      103.53      2.68 o 
  -2   3   4      796.84      759.80     14.85 o 
  -1   3   4     1188.04     1140.52     13.48 o 
   0   3   4     1128.83     1109.42     10.36 o 
   1   3   4     1187.79     1188.40     16.77 o 
   2   3   4      797.58      792.73     12.31 o 
   3   3   4       96.65      109.19      9.18 o 
   4   3   4      742.73      804.36     13.44 o 
   5   3   4      411.37      416.04     10.72 o 
   6   3   4       10.41        7.88      2.67 o 
   7   3   4        2.28        2.74      2.57 o 
   8   3   4       27.95       29.50      5.68 o 
  10   3   4       17.18       19.44      6.99 o 
 -10   4   4        0.04       -1.31      5.90 o 
  -9   4   4        7.21        9.39      6.77 o 
  -8   4   4      116.53      109.05     11.58 o 
  -7   4   4       91.13       73.86      9.40 o 
  -6   4   4       67.49       67.09      8.30 o 
  -5   4   4      106.99      107.16      4.19 o 
  -4   4   4       19.68       21.99      1.84 o 
  -3   4   4     1508.04     1477.83     14.14 o 
  -2   4   4      139.28      128.15      3.25 o 
  -1   4   4       81.21       78.17      2.93 o 
   0   4   4        4.55        2.63      0.93 o 
   1   4   4       81.28       84.17      2.81 o 
   2   4   4      139.09      129.50      3.80 o 
   3   4   4     1509.25     1522.33     54.41 o 
   4   4   4       19.69       22.30      2.30 o 
   5   4   4      107.22      114.00      4.27 o 
   6   4   4       67.29       80.55      3.94 o 
   7   4   4       91.27      106.99      7.09 o 
   8   4   4      116.56      107.52      9.18 o 
 -10   5   4        1.95        6.99      6.77 o 
  -9   5   4       14.45       26.87      8.30 o 
  -8   5   4        0.29        5.90      6.12 o 
  -7   5   4       20.92       20.76      6.55 o 
  -6   5   4      192.05      175.63      5.91 o 
  -5   5   4        2.62       -1.58      1.75 o 
  -4   5   4      206.46      195.28      6.89 o 
  -3   5   4      679.30      680.74     22.40 o 
  -2   5   4     1138.46     1171.28     25.96 o 
  -1   5   4      241.78      230.29     12.00 o 
   0   5   4        4.43        2.49      1.46 o 
   1   5   4      242.39      235.91      7.76 o 
   2   5   4     1138.73     1211.69     16.65 o 
   3   5   4      679.82      704.92     24.53 o 
   4   5   4      206.53      207.28      5.42 o 
   5   5   4        2.66        4.76      2.06 o 
   6   5   4      191.95      199.29      5.85 o 
   7   5   4       21.00       21.93      3.18 o 
   8   5   4        0.29       -5.90      3.93 o 
  -9   6   4       11.48       26.22      8.08 o 
  -8   6   4       95.01       94.84     11.58 o 
  -7   6   4       66.40       72.33     10.05 o 
  -6   6   4       24.52       27.55      3.44 o 
  -5   6   4      115.72       95.60      7.76 o 
  -4   6   4       83.19       89.14      4.89 o 
  -3   6   4      181.97      173.90      5.79 o 
  -2   6   4      121.77      122.23      4.23 o 
  -1   6   4        1.42        3.74      1.81 o 
   0   6   4      176.42      162.86      4.71 o 
   1   6   4        1.43        3.06      1.66 o 
   2   6   4      121.92      118.83      4.18 o 
   3   6   4      181.77      173.10      5.00 o 
   4   6   4       83.03      100.56      4.47 o 
   5   6   4      115.75      122.60      8.55 o 
   6   6   4       24.51       35.23      5.27 o 
   7   6   4       66.32       86.05     10.16 o 
   8   6   4       94.90       80.86      8.74 o 
   9   6   4       11.48       13.11      6.12 o 
  -9   7   4        7.42       19.23      7.65 o 
  -8   7   4        0.63        0.44      5.46 o 
  -7   7   4        9.38       15.51      6.77 o 
  -6   7   4      141.03      138.46      5.98 o 
  -5   7   4      188.08      186.79      7.56 o 
  -4   7   4       31.19       30.07      3.09 o 
  -3   7   4       23.32       21.14      2.62 o 
  -2   7   4        8.94       12.82      2.30 o 
  -1   7   4        7.88        7.46      2.01 o 
   0   7   4       15.58       16.59      2.38 o 
   1   7   4        7.86        7.74      2.01 o 
   2   7   4        8.94       10.70      2.14 o 
   3   7   4       23.27       21.30      2.59 o 
   4   7   4       31.29       36.31      3.24 o 
   5   7   4      188.28      208.31      7.11 o 
   6   7   4      141.05      141.44      7.11 o 
   7   7   4        9.36        6.90      4.37 o 
   8   7   4        0.63       -1.31      4.81 o 
   9   7   4        7.43       13.11      6.34 o 
  -9   8   4        2.57        4.81      6.34 o 
  -8   8   4        9.91        6.55      6.55 o 
  -7   8   4       22.21       19.45      7.21 o 
  -6   8   4        0.46       -1.20      2.64 o 
  -5   8   4       48.51       60.93      5.66 o 
  -4   8   4      113.50      123.92      5.17 o 
  -3   8   4       39.85       42.21      4.64 o 
  -2   8   4       18.66       21.39      2.88 o 
  -1   8   4       27.89       27.66      3.03 o 
   0   8   4      145.45      142.14      5.12 o 
   1   8   4       27.98       21.25      2.80 o 
   2   8   4       18.63       21.44      2.75 o 
   3   8   4       39.76       41.11      4.73 o 
   4   8   4      113.52      125.64      5.10 o 
   5   8   4       48.68       59.14      5.56 o 
   6   8   4        0.46        3.39      3.55 o 
   7   8   4       22.18       27.31      6.77 o 
   8   8   4        9.93       12.02      5.90 o 
   9   8   4        2.56        7.65      5.90 o 
  -8   9   4        1.80        0.87      6.12 o 
  -7   9   4        4.14       -4.37      4.81 o 
  -6   9   4       25.91       25.80      5.79 o 
  -5   9   4       16.12       15.11      4.29 o 
  -4   9   4       30.99       32.77      4.93 o 
  -3   9   4      105.66      107.89      5.18 o 
  -2   9   4       29.65       32.75      3.57 o 
  -1   9   4      291.64      258.50      7.36 o 
   0   9   4        1.80        0.93      3.52 o 
   1   9   4      291.31      294.34      7.64 o 
   2   9   4       29.67       42.46      4.67 o 
   3   9   4      105.71      111.66      5.04 o 
   4   9   4       31.06       23.27      4.71 o 
   5   9   4       16.06        8.65      3.94 o 
   6   9   4       25.85       33.11      6.55 o 
   7   9   4        4.15        6.34      6.12 o 
   8   9   4        1.80       -5.02      5.02 o 
  -7  10   4        5.43       10.49      6.34 o 
  -6  10   4        4.01       11.62      4.35 o 
  -5  10   4       19.05       12.84      4.51 o 
  -4  10   4       66.14       65.61      9.07 o 
  -3  10   4        7.28       12.77      3.27 o 
  -2  10   4       37.71       38.54      4.18 o 
  -1  10   4       33.59       35.51      4.02 o 
   0  10   4       56.10       60.58      4.67 o 
   1  10   4       33.68       40.27      5.37 o 
   2  10   4       37.72       33.70      3.84 o 
   3  10   4        7.27        9.35      3.94 o 
   4  10   4       66.13       71.03      7.32 o 
   5  10   4       19.04       18.88      6.45 o 
   6  10   4        4.02        3.73      3.85 o 
   7  10   4        5.41        5.24      6.12 o 
  -6  11   4        1.22       -2.40      5.02 o 
  -5  11   4        5.36        3.83      5.68 o 
  -4  11   4        0.13       -4.80      3.47 o 
  -3  11   4       19.54       23.52      4.00 o 
  -2  11   4        3.03        3.74      3.19 o 
  -1  11   4        5.09        2.98      3.88 o 
   0  11   4      130.12      135.50      6.18 o 
   1  11   4        5.08        0.47      3.46 o 
   2  11   4        3.03        0.59      7.21 o 
   3  11   4       19.55       14.12      4.38 o 
   4  11   4        0.13        3.40      3.70 o 
   5  11   4        5.37        8.81      4.32 o 
   6  11   4        1.23        1.67      4.09 o 
  -5  12   4        9.59        5.07      4.38 o 
  -4  12   4       18.84       22.80      5.35 o 
  -3  12   4       24.35       30.68      4.33 o 
  -2  12   4        5.78       11.21      3.63 o 
  -1  12   4       11.04       13.46      4.67 o 
   0  12   4       45.82       56.63     10.87 o 
   1  12   4       11.02        7.80      4.09 o 
   2  12   4        5.79        8.52      6.23 o 
   3  12   4       24.34       24.14      5.09 o 
   4  12   4       18.81       18.53      6.23 o 
   5  12   4        9.59        8.32      4.56 o 
  -4  13   4        1.59        1.56      4.32 o 
  -3  13   4        1.24       -0.29      3.03 o 
  -2  13   4        5.91        5.48      4.12 o 
  -1  13   4        0.25        2.96      3.37 o 
   0  13   4        6.86        4.58      4.07 o 
   1  13   4        0.25        0.54      4.04 o 
   2  13   4        5.90        4.13      4.29 o 
   3  13   4        1.24       -2.36      3.63 o 
   4  13   4        1.59       -1.89      4.07 o 
  -1  14   4        1.90        2.03      4.32 o 
   0  14   4        4.05        6.98      4.54 o 
   1  14   4        1.90       -2.27      4.16 o 
   1   0   5      120.79      120.87      2.42 o 
   2   0   5       22.42       22.51      2.62 o 
   3   0   5        9.50        8.48      1.57 o 
   4   0   5     1518.23     1534.63     17.39 o 
   5   0   5       24.63       23.16      3.50 o 
   6   0   5       94.58       86.42      5.18 o 
   7   0   5      130.02      135.01      6.47 o 
   8   0   5       51.31       55.37      5.25 o 
   9   0   5       15.53       22.72      6.77 o 
  10   0   5        3.65       -5.46      4.59 o 
 -10   1   5        0.09       -2.40      4.81 o 
  -9   1   5       25.86       14.20      6.12 o 
  -8   1   5       28.72       24.08      5.13 o 
  -7   1   5       25.95       26.63      4.07 o 
  -6   1   5       45.49       51.86      7.32 o 
  -5   1   5      992.14     1006.45     13.92 o 
  -4   1   5      606.06      611.00      7.30 o 
  -3   1   5     1523.67     1421.79     13.08 o 
  -2   1   5       60.01       53.60      1.84 o 
  -1   1   5     1096.62      992.47      9.44 o 
   0   1   5        6.50        6.27      0.86 o 
   1   1   5     1098.81     1014.81      9.27 o 
   2   1   5       59.78       57.35      2.80 o 
   3   1   5     1522.02     1468.59     15.76 o 
   4   1   5      606.94      621.60      9.13 o 
   5   1   5      992.48     1016.17     16.91 o 
   6   1   5       45.41       50.01      4.39 o 
   7   1   5       25.92       28.38      6.45 o 
   8   1   5       28.68       31.53      6.55 o 
   9   1   5       25.84       32.55      6.77 o 
  10   1   5        0.09       -3.28      4.59 o 
 -10   2   5        8.77        7.65      6.12 o 
  -9   2   5       29.90       26.22      7.43 o 
  -8   2   5       22.68       16.02      4.81 o 
  -7   2   5      105.90      116.62      7.43 o 
  -6   2   5      322.10      343.41     11.81 o 
  -5   2   5       42.18       33.08      2.71 o 
  -4   2   5      706.81      680.81      8.35 o 
  -3   2   5      385.24      416.20     10.21 o 
  -2   2   5       94.14       95.86      2.81 o 
  -1   2   5      185.14      171.44      3.28 o 
   0   2   5     3128.53     3176.57     24.81 o 
   1   2   5      185.67      172.87      3.25 o 
   2   2   5       94.10       97.01      2.52 o 
   3   2   5      384.97      436.17      6.42 o 
   4   2   5      707.84      706.17     12.70 o 
   5   2   5       42.22       33.24      9.83 o 
   6   2   5      321.67      340.84     14.00 o 
   7   2   5      106.02      103.33     10.71 o 
   8   2   5       22.64       22.36      5.68 o 
   9   2   5       29.90       23.38      6.12 o 
 -10   3   5        2.10        1.97      5.68 o 
  -9   3   5        0.80       -0.22      5.24 o 
  -8   3   5        3.43       -0.87      4.81 o 
  -7   3   5       77.82       68.18      8.96 o 
  -6   3   5      135.73      124.67      6.64 o 
  -5   3   5       92.91       87.52      3.24 o 
  -4   3   5      382.90      357.79      4.73 o 
  -3   3   5       37.37       31.12      1.98 o 
  -2   3   5     1238.91     1174.10     14.09 o 
  -1   3   5      329.39      320.90      4.72 o 
   0   3   5       44.89       46.03      1.80 o 
   1   3   5      329.15      348.61      8.58 o 
   2   3   5     1240.41     1215.27     17.25 o 
   3   3   5       37.25       39.69      3.26 o 
   4   3   5      383.02      380.39      8.85 o 
   5   3   5       93.01       95.15      4.94 o 
   6   3   5      135.97      148.70      6.40 o 
   7   3   5       77.74       78.75      7.98 o 
   8   3   5        3.44        5.40      3.16 o 
   9   3   5        0.80       -3.28      4.15 o 
 -10   4   5        3.50       -7.54      5.02 o 
  -9   4   5       22.80       21.41      7.65 o 
  -8   4   5       13.90        5.03      5.46 o 
  -7   4   5       16.20        3.06      5.46 o 
  -6   4   5      280.88      297.61     10.27 o 
  -5   4   5      328.91      308.82     10.22 o 
  -4   4   5       67.28       63.39      9.33 o 
  -3   4   5       19.67       18.82      2.12 o 
  -2   4   5      323.70      298.27      6.29 o 
  -1   4   5      268.32      266.31      4.55 o 
   0   4   5      846.20      833.41      8.99 o 
   1   4   5      268.63      278.81      5.10 o 
   2   4   5      323.96      306.67      8.18 o 
   3   4   5       19.49       15.83      2.95 o 
   4   4   5       67.35       69.53      4.70 o 
   5   4   5      329.10      348.76      9.16 o 
   6   4   5      281.28      323.96      9.31 o 
   7   4   5       16.19       15.25      2.97 o 
   8   4   5       13.84       15.64      4.15 o 
   9   4   5       22.82       25.78      7.21 o 
 -10   5   5        0.61       -2.84      5.68 o 
  -9   5   5        0.37        6.12      6.34 o 
  -8   5   5       10.87        5.46      6.12 o 
  -7   5   5       10.47       -0.66      5.24 o 
  -6   5   5      273.27      277.92     12.68 o 
  -5   5   5       14.39        7.53      2.32 o 
  -4   5   5      157.85      159.40      5.11 o 
  -3   5   5      137.50      131.98      4.89 o 
  -2   5   5      128.03      118.90      3.75 o 
  -1   5   5      110.05       97.14      4.50 o 
   0   5   5        5.92        4.78      1.39 o 
   1   5   5      110.09       99.03      2.78 o 
   2   5   5      128.22      117.12      3.98 o 
   3   5   5      137.50      131.46      5.79 o 
   4   5   5      157.75      177.05      6.85 o 
   5   5   5       14.39       12.61      2.45 o 
   6   5   5      273.66      303.38     14.92 o 
   7   5   5       10.49        8.70      3.02 o 
   8   5   5       10.85        5.24      5.03 o 
   9   5   5        0.37       -1.31      5.24 o 
  -9   6   5        0.08        6.34      6.99 o 
  -8   6   5        1.37       -2.18      5.46 o 
  -7   6   5        5.29        9.61      6.12 o 
  -6   6   5       86.55       97.03      5.22 o 
  -5   6   5      114.82      110.90      4.86 o 
  -4   6   5      163.89      158.44      5.35 o 
  -3   6   5       25.33       25.33      2.40 o 
  -2   6   5       37.85       44.78      2.77 o 
  -1   6   5      418.05      417.97      8.58 o 
   0   6   5      352.84      387.60      6.16 o 
   1   6   5      418.74      421.18      6.24 o 
   2   6   5       37.92       37.23      2.81 o 
   3   6   5       25.41       19.52      3.88 o 
   4   6   5      164.17      175.70      5.99 o 
   5   6   5      114.90      125.45      6.54 o 
   6   6   5       86.46      100.59      4.91 o 
   7   6   5        5.33        5.36      3.73 o 
   8   6   5        1.37       -5.02      4.37 o 
   9   6   5        0.08        3.71      5.68 o 
  -9   7   5        2.46       -7.65      5.46 o 
  -8   7   5        2.31        3.28      5.90 o 
  -7   7   5        1.66        0.66      5.24 o 
  -6   7   5        9.76       11.14      3.15 o 
  -5   7   5       49.22       48.14      7.23 o 
  -4   7   5        0.52        1.14      2.20 o 
  -3   7   5       82.95       72.23      4.25 o 
  -2   7   5      203.66      217.66      5.93 o 
  -1   7   5       32.69       43.95      8.04 o 
   0   7   5      291.78      304.67      8.76 o 
   1   7   5       32.79       31.71      3.24 o 
   2   7   5      203.61      204.95      5.85 o 
   3   7   5       83.11       83.05      5.82 o 
   4   7   5        0.51        3.07      2.23 o 
   5   7   5       49.05       54.05      4.10 o 
   6   7   5        9.73       11.14      3.85 o 
   7   7   5        1.65        0.95      3.45 o 
   8   7   5        2.31        5.02      5.02 o 
   9   7   5        2.46       -4.15      4.81 o 
  -8   8   5        5.33       -3.28      5.46 o 
  -7   8   5        8.38        8.30      6.34 o 
  -6   8   5       23.10       24.59      3.94 o 
  -5   8   5       66.76       64.49      4.82 o 
  -4   8   5      156.17      164.79      7.69 o 
  -3   8   5        0.27        1.33      2.20 o 
  -2   8   5       39.29       45.70      5.35 o 
  -1   8   5       47.56       36.96      3.40 o 
   0   8   5      146.42      168.67      5.67 o 
   1   8   5       47.53       44.63      3.53 o 
   2   8   5       39.33       42.60      4.89 o 
   3   8   5        0.27       -0.14      2.17 o 
   4   8   5      155.97      156.53      5.83 o 
   5   8   5       66.80       59.80      6.23 o 
   6   8   5       23.14       37.39      5.10 o 
   7   8   5        8.39        9.74      4.25 o 
   8   8   5        5.32        0.87      5.24 o 
  -8   9   5        1.07        4.81      5.68 o 
  -7   9   5        1.02        1.53      5.46 o 
  -6   9   5       11.34        4.17      3.50 o 
  -5   9   5        5.99        8.08      3.13 o 
  -4   9   5       33.32       38.46      5.13 o 
  -3   9   5      128.41      129.43      5.70 o 
  -2   9   5       83.78       75.10      7.44 o 
  -1   9   5      196.60      188.10     10.38 o 
   0   9   5      165.65      169.22     10.14 o 
   1   9   5      196.64      209.61      8.92 o 
   2   9   5       83.68       85.86      6.03 o 
   3   9   5      128.47      131.41      5.86 o 
   4   9   5       33.32       41.52      5.33 o 
   5   9   5        6.02        4.03      3.85 o 
   6   9   5       11.37       13.22      4.33 o 
   7   9   5        1.01        2.84      5.02 o 
   8   9   5        1.07       -6.88      4.59 o 
  -7  10   5        1.60        5.02      5.90 o 
  -6  10   5        0.62       -2.25      2.94 o 
  -5  10   5       10.70       -0.32      3.67 o 
  -4  10   5       55.63       64.30     11.36 o 
  -3  10   5        9.51       12.32      3.35 o 
  -2  10   5        5.30        7.55      3.04 o 
  -1  10   5       37.08       32.66      3.99 o 
   0  10   5      187.69      195.91      6.93 o 
   1  10   5       37.10       40.85      4.14 o 
   2  10   5        5.29        3.19      2.90 o 
   3  10   5        9.51        9.73      5.90 o 
   4  10   5       55.67       47.23      5.85 o 
   5  10   5       10.71       10.03      4.29 o 
   6  10   5        0.62       -5.16      5.35 o 
   7  10   5        1.61       -7.21      4.81 o 
  -6  11   5       14.13       10.55      3.74 o 
  -5  11   5        0.67       -2.86      3.71 o 
  -4  11   5       25.81       18.61      4.85 o 
  -3  11   5       84.52       83.47     10.56 o 
  -2  11   5       70.26       83.71     10.00 o 
  -1  11   5       38.62       33.12      4.32 o 
   0  11   5       12.73       14.18      3.53 o 
   1  11   5       38.53       37.07      4.35 o 
   2  11   5       70.18       78.43      6.69 o 
   3  11   5       84.52       87.57     26.77 o 
   4  11   5       25.80       23.45      9.94 o 
   5  11   5        0.67       -5.27      4.15 o 
   6  11   5       14.14       18.22      5.00 o 
  -5  12   5        1.57        7.88      4.82 o 
  -4  12   5       11.70       13.48      9.39 o 
  -3  12   5        1.00       -0.64      2.94 o 
  -2  12   5       15.69       21.36      4.05 o 
  -1  12   5        9.73       12.59      3.61 o 
   0  12   5        0.09       -0.68      3.01 o 
   1  12   5        9.73        9.79      4.08 o 
   2  12   5       15.67       10.12      4.56 o 
   3  12   5        1.01        6.18      5.68 o 
   4  12   5       11.71        6.66      4.38 o 
   5  12   5        1.57       -3.94      3.85 o 
  -4  13   5        1.45        5.41      4.40 o 
  -3  13   5        4.86        5.97      4.32 o 
  -2  13   5        0.07       -3.42      4.26 o 
  -1  13   5        2.11        4.78      3.40 o 
   0  13   5        6.91       19.42      4.15 o 
   1  13   5        2.12       -1.73      3.83 o 
   2  13   5        0.07       -2.89      3.98 o 
   3  13   5        4.85        8.54      4.66 o 
   4  13   5        1.45        3.64      4.35 o 
   0  14   5        0.01        0.87      4.33 o 
   0   0   6     1383.76     1342.70     17.00 o 
   1   0   6     1156.20     1159.82     13.53 o 
   2   0   6      998.32      995.66     12.25 o 
   3   0   6     3957.36     4057.26     37.54 o 
   4   0   6       50.11       46.22      4.35 o 
   5   0   6       60.71       63.93      5.23 o 
   6   0   6      198.84      195.13      7.42 o 
   7   0   6      131.20      140.42      7.03 o 
   8   0   6       61.68       75.22      6.26 o 
   9   0   6       94.95      101.40     10.49 o 
  10   0   6        6.38        4.59      5.46 o 
 -10   1   6        0.27        3.93      5.46 o 
  -9   1   6        6.52        8.96      6.12 o 
  -8   1   6      129.14      133.00      7.16 o 
  -7   1   6      238.70      227.03     26.45 o 
  -6   1   6       38.94       38.59      4.40 o 
  -5   1   6     1470.82     1465.16     18.26 o 
  -4   1   6     1489.39     1419.82     19.34 o 
  -3   1   6     1604.07     1654.26     15.07 o 
  -2   1   6      704.90      660.36      7.71 o 
  -1   1   6      126.49      132.98      2.88 o 
   0   1   6     1366.90     1336.52     12.07 o 
   1   1   6      126.56      143.21      2.80 o 
   2   1   6      705.93      694.80      7.31 o 
   3   1   6     1603.86     1718.41     18.23 o 
   4   1   6     1488.77     1434.40     24.26 o 
   5   1   6     1470.51     1461.12     22.22 o 
   6   1   6       38.92       36.78      4.16 o 
   7   1   6      238.62      239.30      8.66 o 
   8   1   6      129.20      133.63      7.03 o 
   9   1   6        6.53       10.92      5.68 o 
  10   1   6        0.28       -5.24      4.15 o 
 -10   2   6        0.20        1.09      5.68 o 
  -9   2   6       41.18       33.87      8.30 o 
  -8   2   6        1.47        3.03      3.46 o 
  -7   2   6        3.00        1.84      3.23 o 
  -6   2   6      400.98      382.46      8.77 o 
  -5   2   6      732.79      713.30     11.67 o 
  -4   2   6      253.95      253.18      4.78 o 
  -3   2   6      361.23      366.51     11.88 o 
  -2   2   6       68.76       60.41      2.30 o 
  -1   2   6      142.47      159.80      3.30 o 
   0   2   6     3924.97     3990.61     30.86 o 
   1   2   6      142.59      160.72      2.98 o 
   2   2   6       69.08       66.50      2.41 o 
   3   2   6      361.31      385.36      6.31 o 
   4   2   6      253.73      273.83      5.57 o 
   5   2   6      732.83      748.09     14.31 o 
   6   2   6      401.25      435.22     11.04 o 
   7   2   6        2.99        4.17      3.14 o 
   8   2   6        1.47       -2.58      5.79 o 
   9   2   6       41.21       45.67      7.65 o 
  10   2   6        0.20       -3.28      4.59 o 
 -10   3   6        3.28       -3.28      5.90 o 
  -9   3   6        0.82       -6.55      4.37 o 
  -8   3   6        8.99        2.18      6.12 o 
  -7   3   6      217.83      235.45     13.77 o 
  -6   3   6       12.32       17.79      4.50 o 
  -5   3   6        2.87        3.24      1.66 o 
  -4   3   6      108.98      100.73      3.33 o 
  -3   3   6      438.20      456.97      5.79 o 
  -2   3   6      333.29      377.92      4.89 o 
  -1   3   6      760.72      711.32     11.36 o 
   0   3   6      741.68      731.10      9.42 o 
   1   3   6      761.92      737.12      9.10 o 
   2   3   6      334.20      403.00      6.52 o 
   3   3   6      438.37      479.51     12.59 o 
   4   3   6      109.17      108.42      5.25 o 
   5   3   6        2.89        3.28      4.81 o 
   6   3   6       12.30       26.19      7.76 o 
   7   3   6      217.74      218.31      8.40 o 
   8   3   6        9.03        4.10      3.51 o 
   9   3   6        0.81        4.59      5.24 o 
 -10   4   6        3.09       -4.81      5.90 o 
  -9   4   6       12.97       15.08      7.43 o 
  -8   4   6       19.97       28.84      8.08 o 
  -7   4   6       13.24       24.47      7.21 o 
  -6   4   6      322.77      323.52     17.61 o 
  -5   4   6      270.01      269.45      7.74 o 
  -4   4   6       51.66       49.68      3.13 o 
  -3   4   6       12.18       10.29      1.47 o 
  -2   4   6      320.47      335.09      5.56 o 
  -1   4   6     2575.63     2510.78     21.63 o 
   0   4   6      134.03      128.12      3.21 o 
   1   4   6     2576.82     2627.67     43.57 o 
   2   4   6      320.70      348.44      8.32 o 
   3   4   6       12.12       13.70      2.67 o 
   4   4   6       51.65       54.27      8.63 o 
   5   4   6      270.21      303.94      8.93 o 
   6   4   6      323.04      330.84     10.06 o 
   7   4   6       13.25       12.71      3.73 o 
   8   4   6       19.98       26.80      4.40 o 
   9   4   6       12.98       10.27      5.90 o 
 -10   5   6        2.86        6.55      7.21 o 
  -9   5   6        1.43       -3.06      5.46 o 
  -8   5   6       45.98       39.99      8.96 o 
  -7   5   6      106.91      108.58      7.88 o 
  -6   5   6       46.47       45.99      5.48 o 
  -5   5   6       95.88      100.33      4.53 o 
  -4   5   6      157.83      157.20      7.16 o 
  -3   5   6       21.61       25.20      2.06 o 
  -2   5   6      291.52      286.78     10.10 o 
  -1   5   6      373.66      345.22      5.75 o 
   0   5   6      193.08      189.69      4.19 o 
   1   5   6      373.54      367.97      5.57 o 
   2   5   6      291.09      291.15      6.46 o 
   3   5   6       21.59       23.00      2.51 o 
   4   5   6      157.77      182.44      5.59 o 
   5   5   6       95.92      111.83      4.80 o 
   6   5   6       46.63       57.10      4.23 o 
   7   5   6      106.92      109.80      8.47 o 
   8   5   6       45.97       40.00      5.40 o 
   9   5   6        1.43       -1.09      5.24 o 
  -9   6   6        5.17       -8.19      5.46 o 
  -8   6   6       12.08       16.60      7.21 o 
  -7   6   6        0.71       -4.75      3.16 o 
  -6   6   6       34.01       30.61      5.17 o 
  -5   6   6       23.31       28.08      4.56 o 
  -4   6   6      173.68      160.10      5.49 o 
  -3   6   6      145.83      147.12      4.77 o 
  -2   6   6      175.74      181.16      5.36 o 
  -1   6   6      396.64      398.99      8.94 o 
   0   6   6       37.19       38.48      2.32 o 
   1   6   6      396.68      412.62      6.31 o 
   2   6   6      175.91      186.22      5.41 o 
   3   6   6      145.96      154.93      7.95 o 
   4   6   6      173.67      170.54      5.66 o 
   5   6   6       23.42       24.08      3.26 o 
   6   6   6       34.00       40.17      8.54 o 
   7   6   6        0.72       -1.63      3.30 o 
   8   6   6       12.07        0.66      5.24 o 
   9   6   6        5.19        3.28      5.46 o 
  -9   7   6        2.49       -6.34      5.68 o 
  -8   7   6        2.39       -1.09      5.46 o 
  -7   7   6       15.74       18.44      4.86 o 
  -6   7   6       69.67       68.42      6.71 o 
  -5   7   6      105.60       98.39      7.92 o 
  -4   7   6       61.73       61.17      7.68 o 
  -3   7   6       94.37       87.99      4.79 o 
  -2   7   6       73.65       83.05      5.11 o 
  -1   7   6      107.68      102.54      4.67 o 
   0   7   6        1.91        1.55      1.43 o 
   1   7   6      107.35      104.53      4.39 o 
   2   7   6       73.80       74.35      3.94 o 
   3   7   6       94.28       87.47      4.33 o 
   4   7   6       61.86       73.15      9.54 o 
   5   7   6      105.70      111.61      6.01 o 
   6   7   6       69.69       68.36      6.28 o 
   7   7   6       15.75       11.03      4.23 o 
   8   7   6        2.40        2.40      5.46 o 
   9   7   6        2.50       11.36      6.12 o 
  -8   8   6        7.06        5.46      6.12 o 
  -7   8   6        4.65        3.24      4.70 o 
  -6   8   6        2.98        0.35      3.63 o 
  -5   8   6       33.69       34.70      4.04 o 
  -4   8   6      272.88      263.56      7.79 o 
  -3   8   6       10.30       11.31      2.29 o 
  -2   8   6       24.71       22.68      2.51 o 
  -1   8   6       77.38       68.39      3.33 o 
   0   8   6      378.35      394.60      8.65 o 
   1   8   6       77.23       77.01      4.37 o 
   2   8   6       24.75       25.84      3.22 o 
   3   8   6       10.36        9.78      2.71 o 
   4   8   6      273.05      287.09     11.70 o 
   5   8   6       33.71       44.25      4.24 o 
   6   8   6        2.95        4.67      3.73 o 
   7   8   6        4.67        7.17      4.25 o 
   8   8   6        7.06       11.14      5.90 o 
  -8   9   6        3.92       14.86      7.43 o 
  -7   9   6        0.46        1.81      4.09 o 
  -6   9   6       31.40       18.92      5.08 o 
  -5   9   6       24.84       24.53      4.52 o 
  -4   9   6       32.89       30.84      3.93 o 
  -3   9   6      140.23      148.79      5.24 o 
  -2   9   6      144.09      136.47      6.69 o 
  -1   9   6       64.94       62.46      6.15 o 
   0   9   6        4.84        6.23      2.73 o 
   1   9   6       64.96       66.53      4.59 o 
   2   9   6      144.15      142.44     11.61 o 
   3   9   6      140.08      147.94      5.98 o 
   4   9   6       32.87       33.24      3.97 o 
   5   9   6       24.91       25.99      4.85 o 
   6   9   6       31.39       24.69      8.41 o 
   7   9   6        0.45        5.09      4.07 o 
   8   9   6        3.91        2.40      5.02 o 
  -7  10   6        0.80        0.98      4.09 o 
  -6  10   6        1.72       -4.00      2.77 o 
  -5  10   6        1.29       -4.02      2.68 o 
  -4  10   6       64.36       62.66      5.78 o 
  -3  10   6       84.49       80.84      5.93 o 
  -2  10   6        1.12        1.07      2.80 o 
  -1  10   6      245.44      244.13     16.04 o 
   0  10   6        1.12        1.89      2.75 o 
   1  10   6      245.45      250.79      9.80 o 
   2  10   6        1.13        3.31      2.89 o 
   3  10   6       84.61       75.93      6.26 o 
   4  10   6       64.36       67.78      6.55 o 
   5  10   6        1.28       -1.69      3.73 o 
   6  10   6        1.72        2.49      4.07 o 
   7  10   6        0.79        3.18      6.12 o 
  -6  11   6        0.46       -1.75      3.40 o 
  -5  11   6       11.91        6.26      3.68 o 
  -4  11   6       15.00       18.27      3.79 o 
  -3  11   6       24.03       24.53      3.92 o 
  -2  11   6       21.40       20.58      3.89 o 
  -1  11   6        5.99        6.55      3.41 o 
   0  11   6        9.03        9.31      3.68 o 
   1  11   6        6.00       10.67      3.39 o 
   2  11   6       21.39       25.67      3.93 o 
   3  11   6       24.02       20.88      4.76 o 
   4  11   6       14.99       18.88      4.82 o 
   5  11   6       11.89        7.39      4.54 o 
   6  11   6        0.45       -0.29      5.57 o 
  -5  12   6        0.21       -1.58      3.13 o 
  -4  12   6        6.74       10.63      3.54 o 
  -3  12   6       11.54       12.07      4.71 o 
  -2  12   6       10.99        6.24      3.51 o 
  -1  12   6       13.65       19.45      3.96 o 
   0  12   6       14.67       20.00      4.15 o 
   1  12   6       13.61       16.43      3.77 o 
   2  12   6       10.97        6.07      7.87 o 
   3  12   6       11.57       14.79      4.62 o 
   4  12   6        6.77        3.47     10.16 o 
   5  12   6        0.21       -1.72      5.68 o 
  -3  13   6        2.03       -1.65      4.37 o 
  -2  13   6        3.23        2.62      4.38 o 
  -1  13   6        4.64       12.40      3.78 o 
   0  13   6       13.67       19.73      4.26 o 
   1  13   6        4.64        5.89      4.32 o 
   2  13   6        3.22        2.40      6.23 o 
   3  13   6        2.03        0.24      4.92 o 
   1   0   7       18.55       17.78      1.45 o 
   2   0   7      443.23      450.14      5.97 o 
   3   0   7       12.65       12.82      1.48 o 
   4   0   7       86.66       91.49      3.82 o 
   5   0   7        0.54        0.37      1.97 o 
   6   0   7        2.25        3.61      3.93 o 
   7   0   7      142.64      127.30      6.88 o 
   8   0   7       35.39       50.49      5.64 o 
   9   0   7       17.28       16.35      4.56 o 
  10   0   7        6.13        9.18      5.90 o 
 -10   1   7        6.24        8.30      6.55 o 
  -9   1   7       11.91       15.95      4.63 o 
  -8   1   7       51.09       61.56      8.41 o 
  -7   1   7      159.45      166.41      7.80 o 
  -6   1   7      135.99      151.53      5.54 o 
  -5   1   7      143.66      153.87      5.41 o 
  -4   1   7      184.83      184.25      3.91 o 
  -3   1   7      446.13      438.81      6.20 o 
  -2   1   7     1933.61     1990.95     18.16 o 
  -1   1   7      575.65      597.03      7.28 o 
   0   1   7      180.46      186.21      4.17 o 
   1   1   7      575.32      594.49      6.91 o 
   2   1   7     1934.52     2001.44     23.58 o 
   3   1   7      445.90      454.17      7.50 o 
   4   1   7      184.15      186.03      5.01 o 
   5   1   7      143.76      155.08      5.02 o 
   6   1   7      135.83      135.11      6.57 o 
   7   1   7      159.48      161.12      7.65 o 
   8   1   7       51.01       40.40      5.25 o 
   9   1   7       11.92        7.43      5.46 o 
  10   1   7        6.25        9.18      6.34 o 
 -10   2   7        5.34        2.84      6.34 o 
  -9   2   7       37.19       35.65      5.47 o 
  -8   2   7       10.11       14.99      4.29 o 
  -7   2   7      119.13      107.36      6.78 o 
  -6   2   7      137.78      130.26      6.90 o 
  -5   2   7       48.98       50.50      4.13 o 
  -4   2   7        1.63        4.00      1.46 o 
  -3   2   7     1204.98     1137.60     15.27 o 
  -2   2   7      171.38      156.42      4.31 o 
  -1   2   7       72.55       75.06      2.84 o 
   0   2   7       69.83       73.72      2.39 o 
   1   2   7       72.23       75.77      2.93 o 
   2   2   7      171.74      171.14      4.40 o 
   3   2   7     1205.98     1184.25     13.82 o 
   4   2   7        1.63        2.27      1.78 o 
   5   2   7       49.06       57.29      4.71 o 
   6   2   7      137.79      137.18      6.64 o 
   7   2   7      119.21      122.89      6.84 o 
   8   2   7       10.10       10.61      3.94 o 
   9   2   7       37.21       36.05      7.21 o 
  10   2   7        5.33        3.93      5.68 o 
 -10   3   7       22.39       12.24      7.65 o 
  -9   3   7       27.30       27.09      8.08 o 
  -8   3   7       58.17       45.01      8.74 o 
  -7   3   7      286.44      271.68     12.14 o 
  -6   3   7       38.75       33.19      3.76 o 
  -5   3   7      123.13      121.26      4.95 o 
  -4   3   7      135.58      129.93      3.80 o 
  -3   3   7      203.40      183.74      3.51 o 
  -2   3   7      256.13      265.39      5.83 o 
  -1   3   7     1081.24     1095.28     11.50 o 
   0   3   7      716.06      737.53     12.92 o 
   1   3   7     1081.65     1106.62     12.69 o 
   2   3   7      256.39      280.44      6.03 o 
   3   3   7      203.66      200.43      4.23 o 
   4   3   7      135.54      137.33      5.91 o 
   5   3   7      123.48      133.78      6.16 o 
   6   3   7       38.83       35.97      5.79 o 
   7   3   7      286.33      295.73     11.81 o 
   8   3   7       58.10       62.19      6.00 o 
   9   3   7       27.31       23.38      6.55 o 
 -10   4   7        5.59       11.14      7.21 o 
  -9   4   7       12.47        4.37      6.77 o 
  -8   4   7        2.21       -2.62      5.46 o 
  -7   4   7       92.64       95.49     11.80 o 
  -6   4   7       94.81       86.29      6.64 o 
  -5   4   7       17.86       17.65      4.04 o 
  -4   4   7      103.72       89.38      3.89 o 
  -3   4   7       88.83       81.18      3.31 o 
  -2   4   7       30.12       29.92      2.04 o 
  -1   4   7     1572.27     1578.67     16.07 o 
   0   4   7      999.55     1051.34     11.16 o 
   1   4   7     1571.64     1691.00     17.82 o 
   2   4   7       30.10       27.95      2.53 o 
   3   4   7       88.94       83.63      4.70 o 
   4   4   7      103.84      112.17      5.54 o 
   5   4   7       17.84       26.30      5.03 o 
   6   4   7       94.96       88.93      5.88 o 
   7   4   7       92.87      106.82      6.67 o 
   8   4   7        2.19        2.64      6.01 o 
   9   4   7       12.45       13.76      6.34 o 
  -9   5   7        5.69        5.24      6.99 o 
  -8   5   7       27.98       19.23      7.65 o 
  -7   5   7        0.15       -0.36      3.54 o 
  -6   5   7      144.90      141.69      7.88 o 
  -5   5   7      228.82      208.37      6.30 o 
  -4   5   7       45.93       38.94      3.25 o 
  -3   5   7       24.36       22.73      2.08 o 
  -2   5   7        3.78        0.47      1.31 o 
  -1   5   7       33.73       34.33      2.22 o 
   0   5   7       38.87       39.74      3.47 o 
   1   5   7       33.83       37.29      2.11 o 
   2   5   7        3.82       -0.54      1.58 o 
   3   5   7       24.42       24.53      2.78 o 
   4   5   7       45.88       38.64      3.39 o 
   5   5   7      229.18      240.40     12.75 o 
   6   5   7      144.97      152.34      6.04 o 
   7   5   7        0.16       -0.19      2.74 o 
   8   5   7       27.98       32.69      4.31 o 
   9   5   7        5.69        3.06      5.46 o 
  -9   6   7        0.62        3.06      6.34 o 
  -8   6   7        3.57        9.18      6.55 o 
  -7   6   7        8.95        2.24      3.94 o 
  -6   6   7       13.33       14.49      4.92 o 
  -5   6   7       35.33       39.67      3.89 o 
  -4   6   7       59.75       48.60      3.75 o 
  -3   6   7      380.18      369.93     11.05 o 
  -2   6   7      103.92       95.87      4.65 o 
  -1   6   7      156.98      148.51      4.08 o 
   0   6   7      467.77      485.04      7.34 o 
   1   6   7      156.75      146.08      4.95 o 
   2   6   7      104.22      105.15      4.64 o 
   3   6   7      380.29      378.33      9.47 o 
   4   6   7       59.76       61.52      5.08 o 
   5   6   7       35.29       38.06      4.01 o 
   6   6   7       13.38       21.34      3.55 o 
   7   6   7        8.96        9.86      3.26 o 
   8   6   7        3.57       -4.01      3.71 o 
   9   6   7        0.62       -6.77      5.02 o 
  -9   7   7        0.21       -7.21      5.68 o 
  -8   7   7        0.10        5.90      6.34 o 
  -7   7   7       10.78        8.65      4.45 o 
  -6   7   7       53.48       38.26      5.69 o 
  -5   7   7      309.48      307.52      9.45 o 
  -4   7   7       38.96       36.64      3.84 o 
  -3   7   7      160.32      152.68      4.58 o 
  -2   7   7       78.87       75.37      3.53 o 
  -1   7   7      200.48      193.85      4.86 o 
   0   7   7       75.34       75.59      3.27 o 
   1   7   7      200.26      209.59      6.18 o 
   2   7   7       78.97       68.69      4.14 o 
   3   7   7      160.39      160.40      5.72 o 
   4   7   7       38.90       41.70      5.11 o 
   5   7   7      309.43      328.39     14.11 o 
   6   7   7       53.44       59.16      7.22 o 
   7   7   7       10.81       12.19      7.43 o 
   8   7   7        0.10        5.90      5.46 o 
   9   7   7        0.21        1.31      5.68 o 
  -8   8   7        6.42        9.18      6.99 o 
  -7   8   7        3.12       -1.20      3.83 o 
  -6   8   7       11.73        9.24      4.37 o 
  -5   8   7       20.86       28.19      5.82 o 
  -4   8   7       78.83       71.54      4.94 o 
  -3   8   7       44.53       36.76      3.88 o 
  -2   8   7       62.39       62.11      4.04 o 
  -1   8   7        1.41        0.92      1.71 o 
   0   8   7      285.71      272.07      7.34 o 
   1   8   7        1.41        0.48      2.23 o 
   2   8   7       62.40       58.86      6.47 o 
   3   8   7       44.56       33.67      3.74 o 
   4   8   7       78.72       76.34      6.76 o 
   5   8   7       20.90       25.71      3.75 o 
   6   8   7       11.77       13.43      4.35 o 
   7   8   7        3.12        6.89      4.23 o 
   8   8   7        6.44        8.08      5.68 o 
  -7   9   7        6.93        4.18      4.09 o 
  -6   9   7       12.43       15.58      4.82 o 
  -5   9   7        8.85       13.72      3.62 o 
  -4   9   7       36.70       41.52      4.31 o 
  -3   9   7       74.97       81.18      9.86 o 
  -2   9   7       49.90       51.09      3.72 o 
  -1   9   7       43.72       41.42      4.45 o 
   0   9   7        0.10        2.85      2.75 o 
   1   9   7       43.79       37.29      4.05 o 
   2   9   7       49.99       53.77      8.86 o 
   3   9   7       75.05       88.19      7.90 o 
   4   9   7       36.71       35.41      4.10 o 
   5   9   7        8.84       16.89      4.81 o 
   6   9   7       12.43       13.45      6.23 o 
   7   9   7        6.92        5.79      4.33 o 
  -7  10   7        2.24       -1.76      3.98 o 
  -6  10   7        0.43        2.10      3.85 o 
  -5  10   7        5.59        2.73      3.05 o 
  -4  10   7        0.11        1.09      2.96 o 
  -3  10   7       21.29       14.71      3.46 o 
  -2  10   7       30.86       31.53      4.11 o 
  -1  10   7      132.87      136.96      6.15 o 
   0  10   7       69.97       65.43      5.53 o 
   1  10   7      132.95      135.53     11.15 o 
   2  10   7       30.82       22.07      3.71 o 
   3  10   7       21.18       18.57      3.71 o 
   4  10   7        0.11       -2.07      3.51 o 
   5  10   7        5.58        1.88      3.92 o 
   6  10   7        0.43       -1.72      3.82 o 
   7  10   7        2.23        3.19      4.14 o 
  -6  11   7        2.23        6.08      5.02 o 
  -5  11   7        6.69        2.43      3.16 o 
  -4  11   7       11.19       10.35      3.59 o 
  -3  11   7       16.44        7.95      5.57 o 
  -2  11   7        3.22        0.97      3.10 o 
  -1  11   7       11.01        8.25      3.35 o 
   0  11   7        4.94        2.10      3.02 o 
   1  11   7       11.01       13.97      3.58 o 
   2  11   7        3.23        0.98      5.79 o 
   3  11   7       16.46       22.08     10.16 o 
   4  11   7       11.19       16.42      8.85 o 
   5  11   7        6.68       11.61      4.76 o 
   6  11   7        2.24        2.51      4.48 o 
  -5  12   7        1.42        2.40      3.33 o 
  -4  12   7        3.12        2.82      4.40 o 
  -3  12   7        4.68        4.67      4.38 o 
  -2  12   7        3.54        2.71      4.86 o 
  -1  12   7       11.31        8.98      3.53 o 
   0  12   7        7.97       10.40      3.74 o 
   1  12   7       11.27        5.12      3.37 o 
   2  12   7        3.54        2.52      4.09 o 
   3  12   7        4.70        1.14      3.94 o 
   4  12   7        3.12        8.25      4.51 o 
   5  12   7        1.41       -2.51      4.04 o 
  -3  13   7        0.70       -4.32      3.94 o 
  -2  13   7       11.89       13.19      3.99 o 
  -1  13   7        0.91        0.68      3.39 o 
   0  13   7        1.99        4.35      3.65 o 
   1  13   7        0.91       -3.95      3.88 o 
   2  13   7       11.89       16.66      5.09 o 
   3  13   7        0.70       -0.17      4.15 o 
   0   0   8      174.51      181.44      5.23 o 
   1   0   8      344.87      320.39      5.53 o 
   2   0   8      587.53      658.77      7.93 o 
   3   0   8     3311.75     3444.01     37.15 o 
   4   0   8      259.43      255.84      7.41 o 
   5   0   8        0.60       -2.19      1.79 o 
   6   0   8       44.82       43.49      4.48 o 
   7   0   8        3.21       -4.26      3.09 o 
   8   0   8       17.23        5.95      4.15 o 
   9   0   8        0.29       -1.69      3.78 o 
  10   0   8        6.81       -2.84      5.02 o 
 -10   1   8        1.66        4.15      6.12 o 
  -9   1   8       15.44       18.91      4.91 o 
  -8   1   8       16.08       20.41      4.71 o 
  -7   1   8        8.98       11.39      5.24 o 
  -6   1   8       35.43       39.36      3.67 o 
  -5   1   8       30.88       28.56      3.08 o 
  -4   1   8      131.76      127.14      4.57 o 
  -3   1   8       38.93       43.00      2.42 o 
  -2   1   8      434.19      421.51      6.17 o 
  -1   1   8      573.22      601.08      7.50 o 
   0   1   8     1517.03     1556.14     14.50 o 
   1   1   8      573.79      612.66      7.44 o 
   2   1   8      433.42      438.20      7.74 o 
   3   1   8       38.92       40.86      3.47 o 
   4   1   8      131.20      133.06      4.46 o 
   5   1   8       30.93       32.53      4.95 o 
   6   1   8       35.43       33.25     11.91 o 
   7   1   8        8.96       12.77      3.88 o 
   8   1   8       16.06       17.80      4.40 o 
   9   1   8       15.38       11.40      4.32 o 
  10   1   8        1.65       -3.28      4.37 o 
 -10   2   8        3.86        4.15      5.90 o 
  -9   2   8        7.71       13.89      4.83 o 
  -8   2   8       24.68       25.56      5.07 o 
  -7   2   8       65.48       62.69      4.93 o 
  -6   2   8       19.38       21.14      3.30 o 
  -5   2   8        2.77        2.75      2.17 o 
  -4   2   8       85.79       80.10      5.87 o 
  -3   2   8     1006.43      995.10     13.12 o 
  -2   2   8      727.42      756.33      9.59 o 
  -1   2   8      180.83      185.49      4.01 o 
   0   2   8       45.57       41.12      2.13 o 
   1   2   8      180.83      186.18      5.46 o 
   2   2   8      727.71      779.42      8.63 o 
   3   2   8     1006.80     1043.77     12.99 o 
   4   2   8       86.11       84.22      6.67 o 
   5   2   8        2.76        3.70      2.83 o 
   6   2   8       19.51       20.93      4.04 o 
   7   2   8       65.35       85.36      6.57 o 
   8   2   8       24.71       22.70     11.47 o 
   9   2   8        7.70        3.68      3.92 o 
  10   2   8        3.85        0.00      5.24 o 
 -10   3   8        1.51       -2.18      5.90 o 
  -9   3   8       16.60        7.43      6.99 o 
  -8   3   8       16.41        9.97      6.77 o 
  -7   3   8       12.36        9.18      3.32 o 
  -6   3   8      101.68       96.86      5.25 o 
  -5   3   8       16.14       13.21      3.38 o 
  -4   3   8      217.42      215.93      5.24 o 
  -3   3   8       49.26       48.13      2.10 o 
  -2   3   8       41.55       39.52      3.01 o 
  -1   3   8      447.83      487.49      7.00 o 
   0   3   8        0.02       -1.59      1.06 o 
   1   3   8      448.28      514.23      8.71 o 
   2   3   8       41.54       41.76      2.94 o 
   3   3   8       49.35       49.15      7.87 o 
   4   3   8      217.55      242.56      8.20 o 
   5   3   8       16.19       10.28      3.25 o 
   6   3   8      101.59       91.04      6.13 o 
   7   3   8       12.39       17.89      4.37 o 
   8   3   8       16.48       16.13      7.65 o 
   9   3   8       16.61       17.48      6.34 o 
  10   3   8        1.51       -5.24      5.24 o 
  -9   4   8        9.21       12.02      7.21 o 
  -8   4   8       48.67       47.85      9.61 o 
  -7   4   8        9.86       10.81      4.33 o 
  -6   4   8       41.71       37.44      5.25 o 
  -5   4   8       65.78       62.76      5.56 o 
  -4   4   8       23.12       23.86      2.46 o 
  -3   4   8       23.31       30.72      3.82 o 
  -2   4   8      318.84      306.86      7.48 o 
  -1   4   8      110.72      103.57      3.22 o 
   0   4   8       46.63       43.50      2.70 o 
   1   4   8      110.92      106.68      3.97 o 
   2   4   8      318.76      324.10      5.63 o 
   3   4   8       23.27       30.19      3.70 o 
   4   4   8       23.15       17.47      3.61 o 
   5   4   8       65.82       61.40      5.35 o 
   6   4   8       41.70       51.05      5.44 o 
   7   4   8        9.82        9.49      4.07 o 
   8   4   8       48.68       61.31      6.22 o 
   9   4   8        9.20        8.96      5.90 o 
  -9   5   8        5.91       -0.66      6.34 o 
  -8   5   8        1.42        1.75      5.90 o 
  -7   5   8       38.88       28.97      5.38 o 
  -6   5   8       34.25       30.44      5.09 o 
  -5   5   8       32.61       37.66      5.02 o 
  -4   5   8       87.46       92.73      4.31 o 
  -3   5   8       99.30       97.06      3.47 o 
  -2   5   8       40.27       39.03      2.62 o 
  -1   5   8       96.25      102.47      4.92 o 
   0   5   8       63.46       67.79      3.06 o 
   1   5   8       96.27       98.78      3.22 o 
   2   5   8       40.25       41.31      3.25 o 
   3   5   8       99.32       94.45      5.57 o 
   4   5   8       87.39       98.77      5.72 o 
   5   5   8       32.57       36.53     10.16 o 
   6   5   8       34.19       44.02      7.21 o 
   7   5   8       38.89       34.23      4.20 o 
   8   5   8        1.43        4.36      3.16 o 
   9   5   8        5.91        8.08      6.34 o 
  -9   6   8        8.60        4.15      6.77 o 
  -8   6   8        1.39        6.34      6.55 o 
  -7   6   8        1.10        0.10      3.70 o 
  -6   6   8       43.59       53.40     12.56 o 
  -5   6   8       54.08       48.23      5.69 o 
  -4   6   8      408.98      386.27     14.27 o 
  -3   6   8       27.68       32.53      3.28 o 
  -2   6   8       62.33       56.71      3.09 o 
  -1   6   8       16.75       15.60      2.07 o 
   0   6   8       81.63       88.51      3.28 o 
   1   6   8       16.73       15.00      2.48 o 
   2   6   8       62.12       59.39      3.98 o 
   3   6   8       27.59       34.86      4.81 o 
   4   6   8      409.09      443.44     18.46 o 
   5   6   8       54.14       57.11      4.60 o 
   6   6   8       43.49       57.25      4.68 o 
   7   6   8        1.11        1.64      2.96 o 
   8   6   8        1.39       -0.61      4.92 o 
   9   6   8        8.61       10.27      6.34 o 
  -8   7   8        0.17       -3.20      4.81 o 
  -7   7   8        0.12       -0.44      3.86 o 
  -6   7   8       51.48       47.13      6.12 o 
  -5   7   8        3.67       -0.19      2.73 o 
  -4   7   8       22.88       25.98      3.66 o 
  -3   7   8       17.13       18.01      3.05 o 
  -2   7   8       25.51       30.50      3.35 o 
  -1   7   8       13.12       12.24      2.07 o 
   0   7   8       74.24       62.40      4.04 o 
   1   7   8       13.10       17.17      3.64 o 
   2   7   8       25.67       25.67      3.27 o 
   3   7   8       17.13       14.55      3.09 o 
   4   7   8       22.83       25.86      3.73 o 
   5   7   8        3.64        2.85      3.02 o 
   6   7   8       51.42       50.77      4.66 o 
   7   7   8        0.12        3.31      3.98 o 
   8   7   8        0.16        0.17      4.04 o 
  -8   8   8        1.44        2.55      4.60 o 
  -7   8   8        8.62       11.17      4.92 o 
  -6   8   8       26.17       25.98      5.40 o 
  -5   8   8      112.29       98.81      8.82 o 
  -4   8   8       82.20       83.05      5.82 o 
  -3   8   8       69.11       63.99      4.66 o 
  -2   8   8       57.47       54.61      3.50 o 
  -1   8   8       77.95       70.73      4.07 o 
   0   8   8       87.08       81.63      4.92 o 
   1   8   8       77.95       77.05      5.12 o 
   2   8   8       57.39       59.61      7.25 o 
   3   8   8       68.89       75.38      6.65 o 
   4   8   8       82.22       96.01      7.90 o 
   5   8   8      112.24      123.77      5.99 o 
   6   8   8       26.13       17.73      4.63 o 
   7   8   8        8.62        1.01      4.37 o 
   8   8   8        1.45       -2.26      3.85 o 
  -7   9   8        4.32        3.98      4.25 o 
  -6   9   8       28.06       22.21      5.23 o 
  -5   9   8        3.32        0.06      2.86 o 
  -4   9   8       47.40       45.10      4.53 o 
  -3   9   8       36.14       33.42      4.02 o 
  -2   9   8      127.37      123.20      4.69 o 
  -1   9   8       13.65       18.02      3.27 o 
   0   9   8        6.45        2.33      2.84 o 
   1   9   8       13.65       10.26      3.15 o 
   2   9   8      127.31      128.41      5.95 o 
   3   9   8       36.19       34.85      4.19 o 
   4   9   8       47.53       61.40      6.90 o 
   5   9   8        3.33        6.00      3.28 o 
   6   9   8       28.06       40.10      9.61 o 
   7   9   8        4.31        8.39      4.51 o 
  -6  10   8       10.67        8.45      4.54 o 
  -5  10   8        7.41        6.79      3.46 o 
  -4  10   8        0.44        0.30      2.94 o 
  -3  10   8        3.20        6.68      3.15 o 
  -2  10   8        3.26        4.74      3.08 o 
  -1  10   8      115.40      115.74      6.06 o 
   0  10   8        0.00       -3.92      2.61 o 
   1  10   8      115.50      120.80      6.86 o 
   2  10   8        3.27        1.75      4.69 o 
   3  10   8        3.17        5.31      3.67 o 
   4  10   8        0.44       -3.67      2.73 o 
   5  10   8        7.41       12.86      4.57 o 
   6  10   8       10.68        3.02      4.37 o 
  -5  11   8        2.09       -3.63      2.79 o 
  -4  11   8        2.68        0.65      2.85 o 
  -3  11   8       13.53       14.67      4.71 o 
  -2  11   8       25.30       19.25      3.85 o 
  -1  11   8        4.43        1.35      3.15 o 
   0  11   8       43.15       39.90      4.57 o 
   1  11   8        4.42        7.73      3.16 o 
   2  11   8       25.29       16.85      3.73 o 
   3  11   8       13.51       17.71      3.74 o 
   4  11   8        2.67        4.25      5.24 o 
   5  11   8        2.09        8.17      4.63 o 
  -4  12   8        1.42        1.12      4.70 o 
  -3  12   8       15.09       22.75      5.29 o 
  -2  12   8       15.11       14.92      3.92 o 
  -1  12   8        3.55        0.57      3.21 o 
   0  12   8        6.22        4.65      3.34 o 
   1  12   8        3.55        4.27      3.36 o 
   2  12   8       15.12       18.54      3.99 o 
   3  12   8       15.10        7.97      8.63 o 
   4  12   8        1.42       -2.95      4.02 o 
  -2  13   8        1.66        0.44      4.17 o 
  -1  13   8        0.23        0.52      3.29 o 
   0  13   8        2.09       -0.45      4.89 o 
   1  13   8        0.22       -1.01      3.31 o 
   2  13   8        1.66       -0.62      4.32 o 
   1   0   9      259.11      257.81      4.79 o 
   2   0   9      178.29      185.19      4.51 o 
   3   0   9      141.28      134.97      3.63 o 
   4   0   9        0.08       -1.08      1.83 o 
   5   0   9        2.33        8.27      6.48 o 
   6   0   9      288.99      296.12     10.05 o 
   7   0   9       74.10       51.76      5.79 o 
   8   0   9       41.43       41.25      5.72 o 
   9   0   9        0.16        1.26      4.01 o 
  10   0   9       10.89       14.86      7.21 o 
 -10   1   9       33.75       36.27      8.74 o 
  -9   1   9        4.39        2.84      4.01 o 
  -8   1   9       87.44       80.01      7.03 o 
  -7   1   9       57.94       51.13      5.79 o 
  -6   1   9        9.02        7.80      2.90 o 
  -5   1   9       85.27       72.52      4.22 o 
  -4   1   9       62.82       62.77      3.65 o 
  -3   1   9      222.39      229.38      4.68 o 
  -2   1   9      704.47      733.36      9.74 o 
  -1   1   9      276.44      283.53      5.81 o 
   0   1   9      793.16      843.47      9.63 o 
   1   1   9      276.33      270.74      4.82 o 
   2   1   9      704.56      726.81      8.65 o 
   3   1   9      222.04      225.14      4.32 o 
   4   1   9       62.79       58.80      4.53 o 
   5   1   9       85.39       95.88      5.87 o 
   6   1   9        9.06       11.01      3.85 o 
   7   1   9       57.96       61.91      6.16 o 
   8   1   9       87.45       96.62      7.49 o 
   9   1   9        4.39        1.21      3.83 o 
  10   1   9       33.74       11.14      6.34 o 
 -10   2   9        8.77        3.50      6.34 o 
  -9   2   9        6.50       -0.25      3.88 o 
  -8   2   9       29.35       34.97      6.88 o 
  -7   2   9       12.99       19.83      4.39 o 
  -6   2   9      167.03      159.98      6.25 o 
  -5   2   9      199.77      189.99      6.26 o 
  -4   2   9       52.18       44.33      3.55 o 
  -3   2   9      181.54      167.71      4.22 o 
  -2   2   9      276.10      282.04      5.34 o 
  -1   2   9      515.49      568.79      7.76 o 
   0   2   9       12.77       16.76      2.66 o 
   1   2   9      514.82      579.55      8.69 o 
   2   2   9      276.32      291.87      6.22 o 
   3   2   9      181.76      179.34      6.27 o 
   4   2   9       52.25       54.89      4.76 o 
   5   2   9      199.39      225.16      9.73 o 
   6   2   9      166.97      174.91      8.00 o 
   7   2   9       12.96       12.57      4.20 o 
   8   2   9       29.28       31.50      5.38 o 
   9   2   9        6.51       10.08      4.47 o 
  10   2   9        8.78       16.60      7.21 o 
  -9   3   9        2.81        6.34      6.77 o 
  -8   3   9       43.40       45.13      6.24 o 
  -7   3   9      100.18       91.80      8.66 o 
  -6   3   9       17.95       10.51      3.26 o 
  -5   3   9       15.00       10.46      2.82 o 
  -4   3   9        4.60        3.05      1.70 o 
  -3   3   9        6.07        8.71      1.79 o 
  -2   3   9       60.57       61.58      2.94 o 
  -1   3   9      360.92      395.93      6.45 o 
   0   3   9      512.86      568.27      8.42 o 
   1   3   9      360.26      391.97      6.94 o 
   2   3   9       60.64       65.73      4.29 o 
   3   3   9        6.00        5.04      4.48 o 
   4   3   9        4.58        8.35      3.20 o 
   5   3   9       15.03       14.81      3.73 o 
   6   3   9       17.83       16.82      5.24 o 
   7   3   9      100.11      104.97     11.04 o 
   8   3   9       43.45       55.74      6.17 o 
   9   3   9        2.81       -3.06      3.83 o 
  -9   4   9       22.73        8.30      7.65 o 
  -8   4   9        5.92        8.83      6.01 o 
  -7   4   9       10.96       15.14      4.45 o 
  -6   4   9       12.36       14.75      5.57 o 
  -5   4   9      122.97       99.78      8.42 o 
  -4   4   9       31.86       31.66      3.02 o 
  -3   4   9      208.95      200.81      5.00 o 
  -2   4   9       93.75      104.25      3.03 o 
  -1   4   9      324.21      330.47      5.88 o 
   0   4   9       38.39       47.11      6.00 o 
   1   4   9      324.16      338.00      6.47 o 
   2   4   9       93.62      104.36      5.45 o 
   3   4   9      208.81      211.31      7.69 o 
   4   4   9       31.85       40.16      6.66 o 
   5   4   9      122.96      114.45      6.50 o 
   6   4   9       12.37       12.06      6.55 o 
   7   4   9       10.91       11.15      4.35 o 
   8   4   9        5.89        6.67      4.07 o 
   9   4   9       22.72       29.54      5.54 o 
  -9   5   9        2.26       -4.59      5.68 o 
  -8   5   9       10.83        8.35      5.90 o 
  -7   5   9        1.20       -3.80      3.51 o 
  -6   5   9      103.41      103.02      7.57 o 
  -5   5   9       46.46       52.86      5.71 o 
  -4   5   9       97.36      100.74      4.62 o 
  -3   5   9      170.12      149.79      5.28 o 
  -2   5   9      117.79      123.43      3.81 o 
  -1   5   9      278.56      286.87      5.64 o 
   0   5   9        8.38        7.43      1.70 o 
   1   5   9      278.42      293.61      7.71 o 
   2   5   9      117.63      135.82      6.22 o 
   3   5   9      170.14      167.17      7.87 o 
   4   5   9       97.36      109.38     10.16 o 
   5   5   9       46.52       49.74      5.44 o 
   6   5   9      103.29      115.09      9.51 o 
   7   5   9        1.19       -4.87      3.24 o 
   8   5   9       10.87       10.87      3.69 o 
   9   5   9        2.27       -4.15      5.24 o 
  -9   6   9       14.49        3.71      7.43 o 
  -8   6   9        0.55       -3.16      3.85 o 
  -7   6   9        2.55        5.45      3.93 o 
  -6   6   9       41.00       44.10     13.33 o 
  -5   6   9       68.95       65.14      8.85 o 
  -4   6   9      172.11      168.59      6.02 o 
  -3   6   9      184.85      180.54      5.96 o 
  -2   6   9       76.49       80.83      6.47 o 
  -1   6   9      217.06      207.75      5.04 o 
   0   6   9       28.06       19.33      2.23 o 
   1   6   9      217.11      214.62      6.38 o 
   2   6   9       76.63       76.17      6.47 o 
   3   6   9      184.80      196.35      6.54 o 
   4   6   9      172.05      199.27      7.45 o 
   5   6   9       68.90       63.86      5.86 o 
   6   6   9       40.94       48.74      4.59 o 
   7   6   9        2.54       -0.55      2.98 o 
   8   6   9        0.55       -0.65      3.17 o 
   9   6   9       14.48       10.05      6.55 o 
  -8   7   9        0.33        0.27      4.25 o 
  -7   7   9       17.83       18.50      5.44 o 
  -6   7   9       29.03       31.92      5.60 o 
  -5   7   9       14.13       13.01      4.38 o 
  -4   7   9      112.49      105.74      8.39 o 
  -3   7   9       59.57       65.47      4.61 o 
  -2   7   9       27.16       31.24      3.75 o 
  -1   7   9      204.31      199.94      5.80 o 
   0   7   9        0.52       -1.03      2.09 o 
   1   7   9      204.51      204.46      6.55 o 
   2   7   9       27.19       24.51      3.40 o 
   3   7   9       59.58       62.65      5.37 o 
   4   7   9      112.22      114.05      5.72 o 
   5   7   9       14.20       16.53      3.65 o 
   6   7   9       29.06       28.29      4.12 o 
   7   7   9       17.83       19.74      4.82 o 
   8   7   9        0.33       -3.51      3.92 o 
  -8   8   9        2.04       -0.34      6.45 o 
  -7   8   9        1.27        1.19      4.23 o 
  -6   8   9        6.91       11.55      4.60 o 
  -5   8   9        0.10       -5.14      4.04 o 
  -4   8   9       48.11       48.50      4.47 o 
  -3   8   9       15.92       14.30      3.27 o 
  -2   8   9      165.00      164.13      8.05 o 
  -1   8   9        6.39        8.17      2.88 o 
   0   8   9       28.20       29.92      3.55 o 
   1   8   9        6.37       10.47      3.24 o 
   2   8   9      165.21      157.48      6.33 o 
   3   8   9       15.90       12.17      3.42 o 
   4   8   9       48.13       54.34      8.02 o 
   5   8   9        0.10       -1.73      2.89 o 
   6   8   9        6.91        9.38      3.53 o 
   7   8   9        1.28       -1.95      4.26 o 
   8   8   9        2.05        1.45      4.47 o 
  -7   9   9       11.54       11.82      6.99 o 
  -6   9   9        8.97        6.17      4.38 o 
  -5   9   9        5.52        3.29      3.12 o 
  -4   9   9       43.71       31.54      4.07 o 
  -3   9   9       60.81       69.70      5.14 o 
  -2   9   9       10.08       11.21      3.18 o 
  -1   9   9      134.83      126.77      5.82 o 
   0   9   9      115.46      105.36      5.61 o 
   1   9   9      134.77      140.30      6.16 o 
   2   9   9       10.06       11.01      3.42 o 
   3   9   9       60.88       60.76      5.07 o 
   4   9   9       43.66       48.60      6.25 o 
   5   9   9        5.49        4.19      3.22 o 
   6   9   9        8.96        5.83      4.23 o 
   7   9   9       11.54       15.38      4.98 o 
  -6  10   9       17.80       23.97      5.79 o 
  -5  10   9       32.41       23.83      4.79 o 
  -4  10   9       10.31        7.82      3.32 o 
  -3  10   9       20.61       19.00      4.85 o 
  -2  10   9        8.73        6.60      4.34 o 
  -1  10   9        4.00        0.23      2.99 o 
   0  10   9       24.73       21.82      3.79 o 
   1  10   9        3.98        2.96      3.08 o 
   2  10   9        8.71        3.59      3.09 o 
   3  10   9       20.64       22.55      4.13 o 
   4  10   9       10.34       14.46      3.73 o 
   5  10   9       32.40       39.59      6.19 o 
   6  10   9       17.78       20.54      5.31 o 
  -5  11   9        2.38        5.73      4.16 o 
  -4  11   9       16.96       17.54      5.79 o 
  -3  11   9       13.39        8.61      4.56 o 
  -2  11   9        0.93       -0.27      4.04 o 
  -1  11   9        3.91        4.80      3.30 o 
   0  11   9       49.85       50.35      4.98 o 
   1  11   9        3.89        6.61      3.30 o 
   2  11   9        0.93       -1.38      2.87 o 
   3  11   9       13.34        5.74      3.32 o 
   4  11   9       16.95       11.99      4.72 o 
   5  11   9        2.38       -2.98      4.07 o 
  -4  12   9        1.48       -2.41      4.37 o 
  -3  12   9        0.03        6.95      4.40 o 
  -2  12   9        4.69        6.38      5.35 o 
  -1  12   9        4.18        6.87      3.40 o 
   0  12   9        9.70       14.84      3.91 o 
   1  12   9        4.20        8.04      3.60 o 
   2  12   9        4.69        5.77      3.33 o 
   3  12   9        0.03       -2.50      4.04 o 
   4  12   9        1.48        1.63      4.41 o 
  -1  13   9        3.88        5.63      4.29 o 
   0  13   9        2.06        1.93      3.48 o 
   1  13   9        3.89        5.46      3.73 o 
   0   0  10       16.50       15.14      2.46 o 
   1   0  10        2.51        3.28      1.36 o 
   2   0  10        4.06        1.31      1.38 o 
   3   0  10        3.12        5.45      1.92 o 
   4   0  10     1452.65     1435.08     18.36 o 
   5   0  10        9.19       15.87      2.82 o 
   6   0  10      141.20      134.21      7.48 o 
   7   0  10        9.24       10.19     10.71 o 
   8   0  10       42.59       53.97      6.31 o 
   9   0  10       14.36       17.75      5.02 o 
  -9   1  10        3.60        4.67      4.32 o 
  -8   1  10        7.23        8.25      4.54 o 
  -7   1  10       49.70       54.15     11.69 o 
  -6   1  10       59.05       59.32      4.59 o 
  -5   1  10       40.84       35.76      5.23 o 
  -4   1  10      117.16      114.14      4.70 o 
  -3   1  10        2.44        1.87      1.46 o 
  -2   1  10      327.72      322.23      5.82 o 
  -1   1  10      203.87      208.48      4.57 o 
   0   1  10       10.97       12.38      1.70 o 
   1   1  10      203.55      209.88      4.47 o 
   2   1  10      327.73      337.01      5.66 o 
   3   1  10        2.41        2.00      1.69 o 
   4   1  10      117.23      132.01      4.83 o 
   5   1  10       40.66       40.72      7.43 o 
   6   1  10       59.06       57.96      5.94 o 
   7   1  10       49.69       52.76      8.52 o 
   8   1  10        7.25        7.73      4.40 o 
   9   1  10        3.62        7.82      4.51 o 
  -9   2  10        1.89        6.30      4.51 o 
  -8   2  10      100.74       90.61     11.25 o 
  -7   2  10       58.04       57.72      6.45 o 
  -6   2  10       35.93       37.13      4.07 o 
  -5   2  10       76.25       76.88      4.62 o 
  -4   2  10      268.30      251.51      6.97 o 
  -3   2  10      105.29      112.71      3.70 o 
  -2   2  10      152.61      144.78      4.03 o 
  -1   2  10      162.23      166.42      4.37 o 
   0   2  10      358.58      370.13      6.11 o 
   1   2  10      162.35      160.19      3.88 o 
   2   2  10      152.60      150.65      3.71 o 
   3   2  10      105.07      109.49      4.05 o 
   4   2  10      268.54      285.56     21.65 o 
   5   2  10       75.96       65.65      5.66 o 
   6   2  10       35.96       33.86      5.23 o 
   7   2  10       58.02       71.23      6.62 o 
   8   2  10      100.83      114.07      7.81 o 
   9   2  10        1.89        7.73      6.99 o 
  -9   3  10        5.13        9.18      7.43 o 
  -8   3  10        1.32        9.39      4.48 o 
  -7   3  10      269.71      283.01      8.86 o 
  -6   3  10       43.65       55.61      9.45 o 
  -5   3  10        8.18        5.84      2.80 o 
  -4   3  10       53.66       43.49      3.65 o 
  -3   3  10       38.50       40.44      2.76 o 
  -2   3  10      117.71      124.15      3.83 o 
  -1   3  10      199.84      227.67      4.99 o 
   0   3  10      217.06      201.46      4.53 o 
   1   3  10      200.12      228.59      4.66 o 
   2   3  10      117.86      129.19      4.13 o 
   3   3  10       38.43       45.15      4.45 o 
   4   3  10       53.52       56.73      5.19 o 
   5   3  10        8.18       10.85      5.24 o 
   6   3  10       43.69       54.27      5.88 o 
   7   3  10      269.76      317.30     11.34 o 
   8   3  10        1.32        2.75      4.23 o 
   9   3  10        5.15        9.12     10.16 o 
  -9   4  10       22.35       12.02      7.87 o 
  -8   4  10       25.97       23.78      5.90 o 
  -7   4  10       28.12       36.58      5.90 o 
  -6   4  10        0.23       -0.31      4.04 o 
  -5   4  10      480.43      453.40     13.81 o 
  -4   4  10      115.51      111.30      5.16 o 
  -3   4  10       10.00       12.43      2.22 o 
  -2   4  10       26.82       24.42      2.90 o 
  -1   4  10      282.25      297.56      5.89 o 
   0   4  10       87.74       85.79      4.30 o 
   1   4  10      282.08      303.09      6.39 o 
   2   4  10       26.83       30.64      3.78 o 
   3   4  10       10.04       13.46      3.30 o 
   4   4  10      115.50      123.45      6.66 o 
   5   4  10      480.04      477.19     12.99 o 
   6   4  10        0.24        7.51      5.35 o 
   7   4  10       28.09       28.41      5.25 o 
   8   4  10       25.96       25.22      5.23 o 
   9   4  10       22.36       17.94      5.25 o 
  -9   5  10        1.35       -7.54      5.02 o 
  -8   5  10        3.31        0.85      4.07 o 
  -7   5  10       45.83       41.43      6.03 o 
  -6   5  10       28.86       29.00      5.10 o 
  -5   5  10       31.58       27.30      4.86 o 
  -4   5  10       29.92       28.17      3.38 o 
  -3   5  10       61.46       62.08      4.15 o 
  -2   5  10       45.10       53.87      3.05 o 
  -1   5  10       38.17       38.55      2.69 o 
   0   5  10      270.89      279.29      5.85 o 
   1   5  10       38.36       48.44     12.45 o 
   2   5  10       44.95       45.09      4.70 o 
   3   5  10       61.46       60.85      5.44 o 
   4   5  10       29.89       25.47      4.46 o 
   5   5  10       31.52       40.70      5.44 o 
   6   5  10       28.73       37.48      6.23 o 
   7   5  10       45.75       52.01      6.28 o 
   8   5  10        3.31        3.34      4.23 o 
   9   5  10        1.35        4.91      3.65 o 
  -8   6  10        2.13       -1.30      4.25 o 
  -7   6  10       12.41        8.25      4.70 o 
  -6   6  10       11.03       11.35      4.47 o 
  -5   6  10       79.03       65.82      6.57 o 
  -4   6  10        8.12        4.23      2.92 o 
  -3   6  10       68.79       60.07      8.44 o 
  -2   6  10       42.44       46.73      5.49 o 
  -1   6  10      127.44      128.81      4.17 o 
   0   6  10       61.84       71.47      4.33 o 
   1   6  10      127.39      129.03      9.98 o 
   2   6  10       42.44       41.39      4.97 o 
   3   6  10       68.84       63.29      8.69 o 
   4   6  10        8.16        4.45      3.11 o 
   5   6  10       78.91       74.06      5.31 o 
   6   6  10       11.03       11.36      3.52 o 
   7   6  10       12.43       10.38      4.45 o 
   8   6  10        2.14        6.77      3.58 o 
  -8   7  10        3.36        3.08      4.63 o 
  -7   7  10        2.49        7.60      4.32 o 
  -6   7  10       30.87       31.87      9.83 o 
  -5   7  10        1.69        0.48      3.51 o 
  -4   7  10       60.31       55.06      5.00 o 
  -3   7  10      206.22      198.27      6.82 o 
  -2   7  10       23.45       19.72      2.55 o 
  -1   7  10        3.89        0.33      2.08 o 
   0   7  10        6.76        5.32      2.55 o 
   1   7  10        3.89        0.16      2.72 o 
   2   7  10       23.50       30.15      4.53 o 
   3   7  10      206.24      210.90      7.28 o 
   4   7  10       60.31       63.35      9.58 o 
   5   7  10        1.70       -0.35      3.02 o 
   6   7  10       30.85       25.11      4.14 o 
   7   7  10        2.49        5.10      3.50 o 
   8   7  10        3.36        6.30      4.54 o 
  -7   8  10        9.16        6.09      4.40 o 
  -6   8  10        0.91       -1.62      4.70 o 
  -5   8  10       22.02       12.07      4.63 o 
  -4   8  10       25.01       24.62      3.98 o 
  -3   8  10        8.03        2.87      2.90 o 
  -2   8  10       50.38       41.61      3.72 o 
  -1   8  10       45.70       45.62      4.21 o 
   0   8  10        2.81        3.61      2.82 o 
   1   8  10       45.78       42.84      4.30 o 
   2   8  10       50.35       54.94      4.74 o 
   3   8  10        8.01        9.45      3.45 o 
   4   8  10       25.09       29.75      5.26 o 
   5   8  10       22.03       20.55      4.10 o 
   6   8  10        0.91       -3.25      3.06 o 
   7   8  10        9.15        5.48      4.62 o 
  -7   9  10        0.87       -3.25      3.88 o 
  -6   9  10        3.89       -0.32      3.92 o 
  -5   9  10        4.36        2.74      3.78 o 
  -4   9  10        5.02        5.49      3.41 o 
  -3   9  10        0.37        1.57      3.25 o 
  -2   9  10       45.88       34.59      9.61 o 
  -1   9  10       12.13       13.76      3.46 o 
   0   9  10       28.40       21.16      6.60 o 
   1   9  10       12.12        9.43      3.29 o 
   2   9  10       45.93       50.68      4.90 o 
   3   9  10        0.38        3.00      3.12 o 
   4   9  10        5.01        3.11      3.25 o 
   5   9  10        4.33        8.17      5.22 o 
   6   9  10        3.87        7.21      4.67 o 
   7   9  10        0.86        4.52      5.35 o 
  -6  10  10        2.95        1.47      4.32 o 
  -5  10  10        6.10       12.22      4.82 o 
  -4  10  10       39.25       37.18      4.85 o 
  -3  10  10       14.59       13.35      4.57 o 
  -2  10  10       31.67       20.19      4.92 o 
  -1  10  10       25.59       31.52      4.20 o 
   0  10  10        5.56       10.71      3.33 o 
   1  10  10       25.58       27.62      4.17 o 
   2  10  10       31.62       33.20      4.41 o 
   3  10  10       14.57       22.41      4.10 o 
   4  10  10       39.23       46.03      5.07 o 
   5  10  10        6.07       15.83      5.07 o 
   6  10  10        2.95       10.37      4.77 o 
  -5  11  10        0.34       -3.17      3.61 o 
  -4  11  10       20.78       32.87      5.97 o 
  -3  11  10        9.18        8.45      5.46 o 
  -2  11  10        3.61       -0.32      5.35 o 
  -1  11  10        7.69       11.07      3.52 o 
   0  11  10       16.25       23.73      4.18 o 
   1  11  10        7.68        6.93      3.38 o 
   2  11  10        3.60        4.64      3.41 o 
   3  11  10        9.16        5.89      3.53 o 
   4  11  10       20.79       29.11      5.72 o 
   5  11  10        0.34        0.10      3.98 o 
  -3  12  10        4.42        4.97      4.32 o 
  -2  12  10        4.54        3.51      4.25 o 
  -1  12  10        2.05       -3.30      3.11 o 
   0  12  10        3.55        3.47      3.37 o 
   1  12  10        2.07       -0.50      3.17 o 
   2  12  10        4.53       -0.59      3.90 o 
   3  12  10        4.43        7.54      4.92 o 
   1   0  11       12.55       15.36      1.94 o 
   2   0  11       52.84       51.36      3.63 o 
   3   0  11       29.00       28.70      3.57 o 
   4   0  11        0.07        1.58      2.14 o 
   5   0  11       82.34       63.59      5.85 o 
   6   0  11       10.19       12.52      4.29 o 
   7   0  11        8.21        3.53      4.01 o 
   8   0  11       40.79       32.68      5.71 o 
   9   0  11        0.00       -2.94      3.94 o 
  -9   1  11        0.40       -5.62      7.65 o 
  -8   1  11        7.90        5.81      4.70 o 
  -7   1  11       20.89       28.80      5.25 o 
  -6   1  11       66.06       65.73      6.33 o 
  -5   1  11      306.46      293.38      8.00 o 
  -4   1  11        3.87        6.95      3.00 o 
  -3   1  11       28.09       28.89      2.45 o 
  -2   1  11      260.51      254.49      5.29 o 
  -1   1  11       22.54       28.17      2.32 o 
   0   1  11      365.34      346.59      6.15 o 
   1   1  11       22.63       27.92      2.24 o 
   2   1  11      260.83      259.52      5.18 o 
   3   1  11       28.08       24.23      2.76 o 
   4   1  11        3.90       -1.10      4.04 o 
   5   1  11      306.57      293.90     10.24 o 
   6   1  11       66.05       71.54      6.47 o 
   7   1  11       20.93       26.81      5.23 o 
   8   1  11        7.91        9.20      4.38 o 
   9   1  11        0.40        9.07      4.78 o 
  -9   2  11        5.92        8.43      4.69 o 
  -8   2  11       38.33       41.36      6.02 o 
  -7   2  11       27.87       30.59      7.76 o 
  -6   2  11       22.32       24.76      4.41 o 
  -5   2  11       38.62       49.21      6.29 o 
  -4   2  11      100.84      102.52      4.83 o 
  -3   2  11       44.51       45.33      5.08 o 
  -2   2  11       34.95       43.43      4.23 o 
  -1   2  11       85.49       87.65      3.39 o 
   0   2  11        0.94       -1.24      1.35 o 
   1   2  11       85.16       88.36      3.25 o 
   2   2  11       34.86       39.43      3.84 o 
   3   2  11       44.55       34.90      4.92 o 
   4   2  11      100.76      111.59      6.47 o 
   5   2  11       38.65       51.45      5.63 o 
   6   2  11       22.26       20.91      4.78 o 
   7   2  11       27.93       40.95      7.76 o 
   8   2  11       38.32       37.75      5.91 o 
   9   2  11        5.92       -5.24      4.02 o 
  -9   3  11        1.88        3.24      4.47 o 
  -8   3  11        0.58        2.40      6.88 o 
  -7   3  11        1.45        2.23      3.10 o 
  -6   3  11       51.89       48.63      4.62 o 
  -5   3  11      200.54      195.34      7.07 o 
  -4   3  11      153.05      147.82      5.79 o 
  -3   3  11       38.40       36.70      4.23 o 
  -2   3  11      265.69      264.87      5.78 o 
  -1   3  11       59.20       56.31      5.37 o 
   0   3  11       56.98       64.37      3.13 o 
   1   3  11       59.19       60.54      2.81 o 
   2   3  11      265.39      276.07      6.27 o 
   3   3  11       38.35       37.88      7.32 o 
   4   3  11      153.17      156.19      7.53 o 
   5   3  11      200.34      208.01     11.59 o 
   6   3  11       51.79       49.52      5.88 o 
   7   3  11        1.46        4.09      3.92 o 
   8   3  11        0.58        6.07      4.16 o 
   9   3  11        1.89        0.41      4.15 o 
  -9   4  11        2.71        3.06      6.99 o 
  -8   4  11        5.22        6.47      4.47 o 
  -7   4  11        5.33        5.73      4.90 o 
  -6   4  11       10.24       11.88      3.48 o 
  -5   4  11       86.70       82.71      8.42 o 
  -4   4  11       96.57       85.72      5.08 o 
  -3   4  11       11.05        6.22      2.17 o 
  -2   4  11      124.92      119.69      3.59 o 
  -1   4  11      123.62      126.32      4.10 o 
   0   4  11       37.13       36.03      3.06 o 
   1   4  11      123.47      134.92      5.86 o 
   2   4  11      124.75      121.45      6.47 o 
   3   4  11       11.06       12.68      4.26 o 
   4   4  11       96.65       96.74      6.56 o 
   5   4  11       86.75       74.97      6.60 o 
   6   4  11       10.23        5.07      4.14 o 
   7   4  11        5.32        6.78      4.25 o 
   8   4  11        5.23        0.31      3.99 o 
   9   4  11        2.71       -4.98      4.04 o 
  -8   5  11        2.19        1.82      4.23 o 
  -7   5  11        4.98       -0.52      3.85 o 
  -6   5  11       26.50       21.35      5.03 o 
  -5   5  11       29.59       23.26      4.79 o 
  -4   5  11       31.90       28.16      5.79 o 
  -3   5  11       74.07       70.26      9.81 o 
  -2   5  11       44.54       43.76      3.00 o 
  -1   5  11        1.48       -2.29      1.62 o 
   0   5  11       13.48        8.85      1.94 o 
   1   5  11        1.49       -1.21      2.73 o 
   2   5  11       44.45       45.47      5.68 o 
   3   5  11       74.04       84.92     12.67 o 
   4   5  11       31.87       31.57      4.98 o 
   5   5  11       29.51       25.21      4.82 o 
   6   5  11       26.51       31.22      5.25 o 
   7   5  11        4.97       -1.44      3.88 o 
   8   5  11        2.19       -1.27      3.92 o 
  -8   6  11        0.45        6.58      4.69 o 
  -7   6  11       11.19        3.74      4.09 o 
  -6   6  11       30.75       28.34      5.33 o 
  -5   6  11       86.47       78.45     15.30 o 
  -4   6  11       61.46       60.94      5.97 o 
  -3   6  11       20.07       19.46      4.90 o 
  -2   6  11       22.53       22.32      4.13 o 
  -1   6  11       43.55       44.03      3.13 o 
   0   6  11       16.93       13.93      2.80 o 
   1   6  11       43.57       39.87      3.99 o 
   2   6  11       22.49       14.48      3.30 o 
   3   6  11       20.00       26.66      3.84 o 
   4   6  11       61.50       59.95      4.99 o 
   5   6  11       86.51       82.89      7.19 o 
   6   6  11       30.74       25.11      4.84 o 
   7   6  11       11.17       14.71      3.88 o 
   8   6  11        0.44       -3.51      3.33 o 
  -7   7  11        3.41       10.70      4.76 o 
  -6   7  11        5.81        6.23      4.40 o 
  -5   7  11        4.74        0.62      3.93 o 
  -4   7  11       38.95       48.88      4.53 o 
  -3   7  11       89.28       97.86      5.52 o 
  -2   7  11       36.97       32.57      4.12 o 
  -1   7  11      123.87      117.00      5.37 o 
   0   7  11        6.04        5.81      2.75 o 
   1   7  11      123.88      136.62      5.99 o 
   2   7  11       36.96       36.55      4.17 o 
   3   7  11       89.32      111.25      6.01 o 
   4   7  11       38.91       57.55     11.20 o 
   5   7  11        4.77        1.44      3.39 o 
   6   7  11        5.81        6.10      4.53 o 
   7   7  11        3.43        4.08      3.39 o 
  -7   8  11        4.04        8.37      4.91 o 
  -6   8  11        0.35       -1.86      3.94 o 
  -5   8  11       39.42       45.99      9.07 o 
  -4   8  11        6.22        3.61      3.12 o 
  -3   8  11       20.72       19.68      3.66 o 
  -2   8  11        8.77       15.29      4.48 o 
  -1   8  11        8.20        8.23      3.07 o 
   0   8  11      111.15       99.76      9.35 o 
   1   8  11        8.21        6.39      3.16 o 
   2   8  11        8.72        7.55      3.36 o 
   3   8  11       20.69       22.30      6.12 o 
   4   8  11        6.22       10.88      4.80 o 
   5   8  11       39.43       55.35     10.16 o 
   6   8  11        0.35        1.28      3.39 o 
   7   8  11        4.04        1.79      4.25 o 
  -6   9  11        1.13       -5.41      3.61 o 
  -5   9  11        1.13        2.95      4.04 o 
  -4   9  11       27.65       27.09      4.15 o 
  -3   9  11       26.12       21.77      3.84 o 
  -2   9  11       21.47       13.11      4.48 o 
  -1   9  11       26.09       26.53      3.92 o 
   0   9  11       42.34       43.16      4.49 o 
   1   9  11       26.08       24.59      4.03 o 
   2   9  11       21.47       27.00      4.16 o 
   3   9  11       26.12       32.75      4.47 o 
   4   9  11       27.65       34.23      5.32 o 
   5   9  11        1.14       -2.33      3.19 o 
   6   9  11        1.12        2.81      3.53 o 
  -5  10  11        0.34        1.99      4.01 o 
  -4  10  11       11.17        3.67      4.40 o 
  -3  10  11       16.44       12.90      4.93 o 
  -2  10  11       36.24       45.72      6.24 o 
  -1  10  11       16.03       20.60      3.95 o 
   0  10  11       46.25       48.45      4.76 o 
   1  10  11       16.01       15.88      3.83 o 
   2  10  11       36.27       35.99      5.27 o 
   3  10  11       16.43       23.75      4.22 o 
   4  10  11       11.16       14.88      4.23 o 
   5  10  11        0.34        1.82      3.44 o 
  -4  11  11        1.78        8.55      4.69 o 
  -3  11  11        5.26        5.99      4.56 o 
  -2  11  11        0.77        3.02      4.14 o 
  -1  11  11       17.67       19.99      3.94 o 
   0  11  11        4.56        4.52      3.30 o 
   1  11  11       17.69       16.43      3.95 o 
   2  11  11        0.77        6.27      3.39 o 
   3  11  11        5.25        3.80      3.48 o 
   4  11  11        1.78        3.40      4.25 o 
  -2  12  11        6.96        4.92      4.79 o 
  -1  12  11        0.51        2.15      4.40 o 
   0  12  11        0.02       -0.58      3.19 o 
   1  12  11        0.51       -2.18      3.15 o 
   2  12  11        6.95        6.86      3.68 o 
   0   0  12       28.53       30.77      3.51 o 
   1   0  12        9.08       11.20      1.93 o 
   2   0  12      182.52      189.17      4.76 o 
   3   0  12        8.36        5.13      2.25 o 
   4   0  12        4.16        2.17      2.30 o 
   5   0  12       18.05       13.48      4.32 o 
   6   0  12        1.70        1.42      3.85 o 
   7   0  12        0.15       -5.18      3.45 o 
   8   0  12        1.50        3.74      4.38 o 
   9   0  12        0.39       -5.56      3.71 o 
  -9   1  12        0.07       -4.10      4.07 o 
  -8   1  12       12.12       14.95      5.13 o 
  -7   1  12       10.84        7.75      4.40 o 
  -6   1  12       47.03       53.31     16.61 o 
  -5   1  12       13.42        9.62      3.05 o 
  -4   1  12       19.15       14.75      3.02 o 
  -3   1  12      106.78      108.79      4.75 o 
  -2   1  12       37.14       32.33      2.65 o 
  -1   1  12       13.05       19.98      2.25 o 
   0   1  12       15.67       15.43      2.06 o 
   1   1  12       13.11       12.99      1.99 o 
   2   1  12       37.18       43.31      2.78 o 
   3   1  12      106.51      111.01      8.52 o 
   4   1  12       19.13       13.53      3.94 o 
   5   1  12       13.49        8.18      4.01 o 
   6   1  12       46.91       31.68      5.25 o 
   7   1  12       10.86        7.72      5.79 o 
   8   1  12       12.10       16.60      5.10 o 
   9   1  12        0.07        0.22      4.48 o 
  -9   2  12        0.19       -0.56      5.68 o 
  -8   2  12        0.46        3.60      4.33 o 
  -7   2  12       17.02       10.75      4.63 o 
  -6   2  12        6.60        1.94      4.85 o 
  -5   2  12       83.25       71.97      8.52 o 
  -4   2  12       11.28        3.84      3.01 o 
  -3   2  12      116.01      114.49      5.01 o 
  -2   2  12      246.60      243.45      5.61 o 
  -1   2  12       86.95       89.16      3.59 o 
   0   2  12       26.95       31.04      2.52 o 
   1   2  12       86.99       86.25      3.50 o 
   2   2  12      246.51      255.25      5.36 o 
   3   2  12      115.89      121.08      8.96 o 
   4   2  12       11.30        9.07      3.93 o 
   5   2  12       83.23       85.04      6.81 o 
   6   2  12        6.65        1.44      3.85 o 
   7   2  12       17.00        9.46      4.51 o 
   8   2  12        0.46        6.12      4.33 o 
   9   2  12        0.18        1.01      5.79 o 
  -9   3  12        0.18        4.34      4.60 o 
  -8   3  12        3.69        0.88      4.14 o 
  -7   3  12        8.13        7.37      3.46 o 
  -6   3  12        1.32       -3.71      2.65 o 
  -5   3  12       61.50       59.65      5.15 o 
  -4   3  12      210.71      212.88      7.05 o 
  -3   3  12       15.79       16.77      2.58 o 
  -2   3  12       55.96       56.41      3.41 o 
  -1   3  12      109.88      111.94      3.93 o 
   0   3  12      177.39      186.48      4.83 o 
   1   3  12      109.65      117.61      5.24 o 
   2   3  12       55.90       51.41      5.24 o 
   3   3  12       15.76       20.35      3.98 o 
   4   3  12      210.57      235.52      9.37 o 
   5   3  12       61.54       68.35     10.93 o 
   6   3  12        1.31       -1.59      3.70 o 
   7   3  12        8.12        5.53      4.29 o 
   8   3  12        3.67        4.27      8.96 o 
   9   3  12        0.18        1.88      4.45 o 
  -8   4  12       11.77       14.20      6.99 o 
  -7   4  12        4.60        5.30      3.26 o 
  -6   4  12        2.66        3.23      4.64 o 
  -5   4  12       96.06       83.54      8.95 o 
  -4   4  12        5.77       -1.01      2.68 o 
  -3   4  12       50.42       48.68      3.94 o 
  -2   4  12      358.73      343.87      7.12 o 
  -1   4  12       30.05       31.08      2.81 o 
   0   4  12       19.90       18.73      2.82 o 
   1   4  12       30.09       28.60      4.20 o 
   2   4  12      358.52      383.47     11.33 o 
   3   4  12       50.28       55.31      5.90 o 
   4   4  12        5.76        0.55      6.88 o 
   5   4  12       96.05       90.82      9.18 o 
   6   4  12        2.67       -2.39      3.70 o 
   7   4  12        4.61        2.34      8.08 o 
   8   4  12       11.77        0.32      7.97 o 
  -8   5  12        0.54       -1.60      7.87 o 
  -7   5  12       17.16       17.25      4.85 o 
  -6   5  12        3.81       12.15      5.68 o 
  -5   5  12       56.60       57.64      6.18 o 
  -4   5  12        0.20       -1.97      3.24 o 
  -3   5  12       39.04       37.91      6.16 o 
  -2   5  12      132.06      134.30      6.10 o 
  -1   5  12       30.86       29.48      2.83 o 
   0   5  12        4.45        4.34      2.19 o 
   1   5  12       30.75       25.77      4.45 o 
   2   5  12      131.97      132.25      7.31 o 
   3   5  12       39.11       37.33      5.35 o 
   4   5  12        0.20        0.53      3.72 o 
   5   5  12       56.52       69.64      6.69 o 
   6   5  12        3.82       -2.49      3.92 o 
   7   5  12       17.17       14.75      5.03 o 
   8   5  12        0.53        5.83      4.60 o 
  -8   6  12        8.63       13.00      5.17 o 
  -7   6  12        8.98       11.36      5.90 o 
  -6   6  12       23.27       19.48      4.82 o 
  -5   6  12       50.69       47.74      8.41 o 
  -4   6  12       30.80       39.65      5.40 o 
  -3   6  12       91.92       87.32      5.12 o 
  -2   6  12       56.23       50.47      4.20 o 
  -1   6  12        5.80        2.67      2.08 o 
   0   6  12       21.30       15.19      4.15 o 
   1   6  12        5.81        0.19      2.66 o 
   2   6  12       56.17       59.13      4.69 o 
   3   6  12       92.04       88.24     24.26 o 
   4   6  12       30.79       48.52      6.13 o 
   5   6  12       50.69       50.18      6.19 o 
   6   6  12       23.24       26.85      5.35 o 
   7   6  12        8.94        5.24      3.55 o 
   8   6  12        8.65        4.78      3.76 o 
  -7   7  12        5.12       10.92      4.94 o 
  -6   7  12        8.90        5.49      5.57 o 
  -5   7  12        7.50       11.17      4.45 o 
  -4   7  12       69.99       68.67      6.53 o 
  -3   7  12       74.30       60.31      5.82 o 
  -2   7  12       14.22       13.24      3.24 o 
  -1   7  12       50.28       38.67      4.07 o 
   0   7  12        2.94        0.69      2.63 o 
   1   7  12       50.20       50.16      4.82 o 
   2   7  12       14.24       11.99      5.04 o 
   3   7  12       74.17       77.64     10.94 o 
   4   7  12       69.97       95.60      9.91 o 
   5   7  12        7.47       11.58      3.98 o 
   6   7  12        8.90       13.15      4.13 o 
   7   7  12        5.13        4.22      3.60 o 
  -6   8  12       11.29        9.56      4.57 o 
  -5   8  12       28.29       31.87     12.89 o 
  -4   8  12       16.06       14.52      4.47 o 
  -3   8  12       37.65       37.89      5.85 o 
  -2   8  12       64.81       70.94      6.64 o 
  -1   8  12       67.32       69.89      8.28 o 
   0   8  12       18.48       26.28      3.86 o 
   1   8  12       67.22       47.19      4.71 o 
   2   8  12       64.84       60.89      5.23 o 
   3   8  12       37.58       48.53      4.94 o 
   4   8  12       16.08       20.32      4.79 o 
   5   8  12       28.33       34.37      4.88 o 
   6   8  12       11.29        3.24      3.50 o 
  -6   9  12       11.94       10.55      5.02 o 
  -5   9  12        3.95       -0.66      3.85 o 
  -4   9  12       11.37        7.09      6.34 o 
  -3   9  12       17.34       16.15      5.00 o 
  -2   9  12        2.24        2.67      3.93 o 
  -1   9  12       22.34       30.31      4.21 o 
   0   9  12        0.08       -0.21      2.88 o 
   1   9  12       22.30       31.15      4.30 o 
   2   9  12        2.25       -2.40      3.35 o 
   3   9  12       17.34        7.72      3.57 o 
   4   9  12       11.38       13.79      4.22 o 
   5   9  12        3.96        6.44      4.20 o 
   6   9  12       11.96       11.43      4.11 o 
  -5  10  12        5.55        1.56      4.12 o 
  -4  10  12        1.78        2.76      4.23 o 
  -3  10  12        4.04       -0.94      3.83 o 
  -2  10  12       12.43       10.18      4.54 o 
  -1  10  12        1.09        1.21      4.09 o 
   0  10  12        3.04        4.99      3.12 o 
   1  10  12        1.09        4.47      3.34 o 
   2  10  12       12.44       17.68      4.08 o 
   3  10  12        4.05        7.34      3.73 o 
   4  10  12        1.78        5.48      3.57 o 
   5  10  12        5.57        7.19      4.01 o 
  -3  11  12        1.22        1.84      4.29 o 
  -2  11  12        5.04        1.63      4.40 o 
  -1  11  12        1.85        0.68      4.09 o 
   0  11  12        1.07        5.34      3.50 o 
   1  11  12        1.86        5.67      3.56 o 
   2  11  12        5.04        1.72      3.40 o 
   3  11  12        1.22        0.65      4.53 o 
   0  12  12        0.16        1.27      3.46 o 
   1   0  13      396.29      395.78      7.19 o 
   2   0  13       71.15       76.33      3.57 o 
   3   0  13      126.31      122.99      5.06 o 
   4   0  13       35.51       26.41      3.40 o 
   5   0  13        1.58        2.27      4.37 o 
   6   0  13        0.20        0.55      3.86 o 
   7   0  13        4.66        3.56      4.25 o 
   8   0  13        0.71        0.00      4.81 o 
  -8   1  13        3.80        4.29      4.29 o 
  -7   1  13       21.48       26.47      5.40 o 
  -6   1  13       67.87       57.29      6.48 o 
  -5   1  13       23.87       23.13      3.61 o 
  -4   1  13       62.66       58.01      5.49 o 
  -3   1  13      111.91      107.73      4.97 o 
  -2   1  13        3.22       -0.42      1.78 o 
  -1   1  13        1.36       -1.09      1.75 o 
   0   1  13      155.79      158.35      4.57 o 
   1   1  13        1.36       -2.49      1.66 o 
   2   1  13        3.25        6.82      1.99 o 
   3   1  13      111.89      110.74      4.89 o 
   4   1  13       62.55       68.54     19.88 o 
   5   1  13       23.83       12.81      4.38 o 
   6   1  13       67.83       59.16      6.47 o 
   7   1  13       21.47       20.32      5.16 o 
   8   1  13        3.81        6.23      8.96 o 
  -8   2  13        0.05       -2.25      8.41 o 
  -7   2  13        0.74       -1.97      3.93 o 
  -6   2  13       41.03       40.14      6.77 o 
  -5   2  13       66.83       59.26      5.19 o 
  -4   2  13       49.02       41.60      4.16 o 
  -3   2  13        8.93        9.01      3.33 o 
  -2   2  13       35.83       35.39      2.93 o 
  -1   2  13       94.02       97.59      4.98 o 
   0   2  13      363.01      366.17      6.97 o 
   1   2  13       94.11       94.50      3.67 o 
   2   2  13       35.69       41.87      4.26 o 
   3   2  13        8.94        3.13      3.45 o 
   4   2  13       49.11       43.48      5.54 o 
   5   2  13       66.97       49.85      5.94 o 
   6   2  13       40.92       37.73      5.71 o 
   7   2  13        0.75        3.46      4.09 o 
   8   2  13        0.05        1.29      4.16 o 
  -8   3  13       16.97       12.67      4.94 o 
  -7   3  13       21.37       25.33      5.38 o 
  -6   3  13        2.61       10.28      3.45 o 
  -5   3  13        1.30       -2.37      2.80 o 
  -4   3  13      107.49      101.18      7.63 o 
  -3   3  13       76.31       67.94      4.74 o 
  -2   3  13       11.00       10.85      2.42 o 
  -1   3  13        1.49        3.35      2.07 o 
   0   3  13        8.07        4.44      2.06 o 
   1   3  13        1.50       -1.42      2.68 o 
   2   3  13       11.05       12.71      3.88 o 
   3   3  13       76.41       91.26      6.99 o 
   4   3  13      107.59      127.06      7.56 o 
   5   3  13        1.29        0.64      3.73 o 
   6   3  13        2.62       -1.11      4.70 o 
   7   3  13       21.36       25.94      5.46 o 
   8   3  13       16.99       18.76      5.25 o 
  -8   4  13        0.59        6.55      6.55 o 
  -7   4  13        0.05       -2.31      2.97 o 
  -6   4  13        2.66        0.80      3.98 o 
  -5   4  13       32.44       25.02      3.90 o 
  -4   4  13        0.20       -3.70      2.47 o 
  -3   4  13       11.31       10.44      2.62 o 
  -2   4  13      178.89      181.46      5.39 o 
  -1   4  13        1.40       -1.74      1.92 o 
   0   4  13       32.87       31.27      2.88 o 
   1   4  13        1.39       -1.88      2.99 o 
   2   4  13      178.75      177.16     11.80 o 
   3   4  13       11.37       11.01      4.04 o 
   4   4  13        0.19       -5.57      6.23 o 
   5   4  13       32.53       40.03     11.69 o 
   6   4  13        2.67        4.58      4.70 o 
   7   4  13        0.05       -0.20      4.16 o 
   8   4  13        0.60       -0.30      4.29 o 
  -8   5  13       21.06       17.84     10.49 o 
  -7   5  13       17.68       13.30      4.69 o 
  -6   5  13        1.38        0.98      3.71 o 
  -5   5  13        4.92        2.95      3.55 o 
  -4   5  13       86.74       87.31      8.63 o 
  -3   5  13       23.94       22.87      3.60 o 
  -2   5  13        6.05        7.85      2.95 o 
  -1   5  13       91.19       91.81      6.15 o 
   0   5  13        0.01       -2.29      3.10 o 
   1   5  13       91.09      102.66      6.81 o 
   2   5  13        6.05        7.08      6.34 o 
   3   5  13       23.97       29.65      5.30 o 
   4   5  13       86.75       75.39      6.91 o 
   5   5  13        4.93        1.59      3.92 o 
   6   5  13        1.39        0.07      3.88 o 
   7   5  13       17.69       23.53      5.46 o 
   8   5  13       21.06       30.96      8.63 o 
  -7   6  13        1.88       -0.53      3.92 o 
  -6   6  13       15.48       13.33      4.63 o 
  -5   6  13       22.18       20.54      4.91 o 
  -4   6  13       15.01       12.06      4.25 o 
  -3   6  13       23.96       33.90      4.07 o 
  -2   6  13       59.57       61.46      4.69 o 
  -1   6  13       40.95       41.55      4.23 o 
   0   6  13       11.22        2.66      2.74 o 
   1   6  13       40.89       45.49      4.40 o 
   2   6  13       59.59       66.33      5.54 o 
   3   6  13       23.90       28.40      5.31 o 
   4   6  13       15.00       12.68      4.94 o 
   5   6  13       22.15       14.94      4.98 o 
   6   6  13       15.49       12.89      4.93 o 
   7   6  13        1.88        1.70      5.68 o 
  -7   7  13        6.61        0.86      4.47 o 
  -6   7  13        3.12       -3.16      3.70 o 
  -5   7  13       10.08        9.44      4.40 o 
  -4   7  13        0.63       -2.66      3.36 o 
  -3   7  13        3.30        6.10      3.18 o 
  -2   7  13        6.25        8.35      5.24 o 
  -1   7  13       30.10       33.62      5.88 o 
   0   7  13        6.92        4.99      3.12 o 
   1   7  13       30.08       35.14      5.29 o 
   2   7  13        6.26        4.99      3.46 o 
   3   7  13        3.29       11.25      3.60 o 
   4   7  13        0.63        1.27      3.37 o 
   5   7  13       10.07       15.39      4.15 o 
   6   7  13        3.13        6.12      3.87 o 
   7   7  13        6.61        6.01      3.91 o 
  -6   8  13        4.19        3.09      4.45 o 
  -5   8  13       15.09       15.42      5.02 o 
  -4   8  13        3.92        4.54      3.83 o 
  -3   8  13       27.67       32.71      5.46 o 
  -2   8  13       16.45       16.25      6.01 o 
  -1   8  13       14.96       12.86      3.49 o 
   0   8  13        0.94       -0.30      2.96 o 
   1   8  13       14.93       12.10      3.50 o 
   2   8  13       16.44       20.70      4.62 o 
   3   8  13       27.64       26.03      4.40 o 
   4   8  13        3.92        3.95      4.28 o 
   5   8  13       15.09        7.87      3.96 o 
   6   8  13        4.18        4.66      3.91 o 
  -5   9  13       20.06       19.61      5.35 o 
  -4   9  13        9.70       19.88      7.87 o 
  -3   9  13        4.98       12.71      4.91 o 
  -2   9  13        6.47       10.13      4.51 o 
  -1   9  13        5.85        1.64      4.17 o 
   0   9  13        1.89       -0.26      2.94 o 
   1   9  13        5.86        2.61      3.24 o 
   2   9  13        6.49        9.99      3.65 o 
   3   9  13        4.99        3.31      3.42 o 
   4   9  13        9.70        5.98      3.78 o 
   5   9  13       20.05       20.34      4.47 o 
  -4  10  13        4.65        7.65      6.77 o 
  -3  10  13        0.18       -3.09      3.78 o 
  -2  10  13        9.92       18.50      5.09 o 
  -1  10  13        3.21        6.09      5.68 o 
   0  10  13        0.63        2.40      3.91 o 
   1  10  13        3.20        0.33      4.45 o 
   2  10  13        9.92       10.98      5.86 o 
   3  10  13        0.18        1.11      3.32 o 
   4  10  13        4.66        9.86      4.03 o 
  -2  11  13        3.09       -1.09      4.23 o 
  -1  11  13        1.69        0.97      4.40 o 
   0  11  13        1.44       -3.08      3.10 o 
   1  11  13        1.69        2.52      3.99 o 
   2  11  13        3.09        7.41      4.01 o 
   0   0  14        5.59        2.07      2.78 o 
   1   0  14        3.83        1.58      2.26 o 
   2   0  14      109.90      115.48      5.05 o 
   3   0  14       69.13       70.88      9.92 o 
   4   0  14       92.41       88.31      7.06 o 
   5   0  14        0.23       -2.43      3.54 o 
   6   0  14        0.57       -4.71      3.14 o 
   7   0  14       15.10       15.79      4.94 o 
   8   0  14       11.95        8.10      7.97 o 
  -8   1  14        3.18        0.22      4.38 o 
  -7   1  14        2.67       -5.15      5.35 o 
  -6   1  14       10.05       11.92      4.76 o 
  -5   1  14        6.88        3.53      4.81 o 
  -4   1  14       15.98       11.60      3.18 o 
  -3   1  14        0.73       -3.37      2.25 o 
  -2   1  14       66.33       68.27      4.71 o 
  -1   1  14        9.26        6.48      2.27 o 
   0   1  14        3.55        1.97      2.04 o 
   1   1  14        9.22        9.73      2.26 o 
   2   1  14       66.20       61.38      7.15 o 
   3   1  14        0.74       -1.02      3.35 o 
   4   1  14       16.03       20.07      4.63 o 
   5   1  14        6.90        0.12      3.85 o 
   6   1  14       10.08       -3.65      3.83 o 
   7   1  14        2.65       -3.09      3.78 o 
   8   1  14        3.19       -0.89      6.99 o 
  -8   2  14        6.00       -1.44      4.45 o 
  -7   2  14       14.29       14.06      4.85 o 
  -6   2  14        0.16       -0.16      3.76 o 
  -5   2  14        5.57        1.68      2.97 o 
  -4   2  14       77.52       72.60      5.21 o 
  -3   2  14       40.69       34.69      4.05 o 
  -2   2  14       40.68       34.19      3.19 o 
  -1   2  14       25.76       24.11      2.87 o 
   0   2  14        0.21        1.83      2.01 o 
   1   2  14       25.70       26.27      2.76 o 
   2   2  14       40.65       39.36      5.19 o 
   3   2  14       40.68       42.53      6.77 o 
   4   2  14       77.49       81.67     13.66 o 
   5   2  14        5.56        0.67      3.98 o 
   6   2  14        0.16       -5.33      3.56 o 
   7   2  14       14.26       15.03      5.02 o 
   8   2  14        5.98        0.79      4.38 o 
  -8   3  14        4.10        5.46      4.60 o 
  -7   3  14       22.70       26.17      5.48 o 
  -6   3  14        6.07        1.02      3.02 o 
  -5   3  14        6.97        4.20      3.15 o 
  -4   3  14       14.58       12.50      4.13 o 
  -3   3  14       13.54        8.07      3.20 o 
  -2   3  14       61.65       63.56      8.00 o 
  -1   3  14       16.36       12.44      2.62 o 
   0   3  14      105.39      108.48      4.28 o 
   1   3  14       16.39       17.60      3.31 o 
   2   3  14       61.63       53.08      5.69 o 
   3   3  14       13.50       18.88      4.51 o 
   4   3  14       14.60       12.98      8.96 o 
   5   3  14        6.95       13.20      4.62 o 
   6   3  14        6.08        4.68      4.38 o 
   7   3  14       22.69       10.64      6.01 o 
   8   3  14        4.10       -0.96      4.35 o 
  -7   4  14        2.46       -1.31      3.15 o 
  -6   4  14        2.84        4.01      3.10 o 
  -5   4  14        1.44       -3.56      2.73 o 
  -4   4  14        5.11        5.16      3.09 o 
  -3   4  14       72.05       69.85      5.12 o 
  -2   4  14       22.44       18.84      3.05 o 
  -1   4  14       84.71       89.84      5.36 o 
   0   4  14       11.71        9.74      2.55 o 
   1   4  14       84.61       99.50      6.84 o 
   2   4  14       22.38       20.44      4.82 o 
   3   4  14       72.22       52.32      6.03 o 
   4   4  14        5.11        2.81      3.88 o 
   5   4  14        1.44       -2.36      3.62 o 
   6   4  14        2.83        3.96      4.24 o 
   7   4  14        2.47        2.27      4.46 o 
  -7   5  14       18.16       13.82      5.00 o 
  -6   5  14        0.69        1.15      3.78 o 
  -5   5  14        4.04       -0.87      3.41 o 
  -4   5  14       13.28       12.35      4.16 o 
  -3   5  14       22.43       18.78      4.56 o 
  -2   5  14       49.42       46.79      4.21 o 
  -1   5  14       17.92       17.89      2.85 o 
   0   5  14        1.57       -1.40      3.45 o 
   1   5  14       17.93       22.91      9.39 o 
   2   5  14       49.51       57.31      6.34 o 
   3   5  14       22.45       18.86      5.07 o 
   4   5  14       13.27       20.34      5.35 o 
   5   5  14        4.05        3.87      4.70 o 
   6   5  14        0.69       -2.56      4.04 o 
   7   5  14       18.17       17.83      5.68 o 
  -7   6  14        6.20        4.95      4.56 o 
  -6   6  14        3.88        4.96      5.46 o 
  -5   6  14        3.18       -3.07      3.32 o 
  -4   6  14        2.90        1.46      6.01 o 
  -3   6  14       46.81       42.34      5.41 o 
  -2   6  14       10.50       12.61      3.62 o 
  -1   6  14       34.20       31.98      3.93 o 
   0   6  14       11.42       10.35      3.39 o 
   1   6  14       34.16       32.17      4.24 o 
   2   6  14       10.51       11.02      6.45 o 
   3   6  14       46.85       40.64      6.07 o 
   4   6  14        2.89        3.08      4.16 o 
   5   6  14        3.18        2.22      4.56 o 
   6   6  14        3.88       11.55      4.93 o 
   7   6  14        6.20        7.96      7.10 o 
  -6   7  14        0.26        1.08      4.16 o 
  -5   7  14        2.62        0.01      3.54 o 
  -4   7  14        4.38       -1.53      3.93 o 
  -3   7  14       26.26       29.24      4.15 o 
  -2   7  14       19.86       25.38      5.09 o 
  -1   7  14       12.90        6.34      4.32 o 
   0   7  14        0.97       -3.80      2.63 o 
   1   7  14       12.92       17.73      5.26 o 
   2   7  14       19.95       20.78      4.08 o 
   3   7  14       26.24       28.05      4.48 o 
   4   7  14        4.38        5.67      3.64 o 
   5   7  14        2.62       -0.36      3.44 o 
   6   7  14        0.25       -1.42      3.69 o 
  -5   8  14        0.47        3.98      4.09 o 
  -4   8  14        4.43        4.76      3.83 o 
  -3   8  14        0.01        1.82      5.02 o 
  -2   8  14        0.60        5.06      4.15 o 
  -1   8  14        1.64        0.57      3.83 o 
   0   8  14       20.41       17.63      6.01 o 
   1   8  14        1.65       -4.34      2.90 o 
   2   8  14        0.61       -1.01      3.89 o 
   3   8  14        0.01       -1.36      3.09 o 
   4   8  14        4.42        5.59      6.41 o 
   5   8  14        0.48        3.07      3.74 o 
  -4   9  14        5.43        6.12      6.77 o 
  -3   9  14        6.69       11.33      5.79 o 
  -2   9  14        4.45        5.10      4.47 o 
  -1   9  14        3.34        2.93      4.14 o 
   0   9  14        4.32        5.32      3.28 o 
   1   9  14        3.35        5.34      3.44 o 
   2   9  14        4.47        3.42      3.79 o 
   3   9  14        6.71       11.00      3.99 o 
   4   9  14        5.44        5.83      3.77 o 
  -3  10  14        3.70        6.09      4.85 o 
  -2  10  14        7.91       16.23      5.38 o 
  -1  10  14       10.04        9.78      5.00 o 
   0  10  14        0.30       -1.11      3.15 o 
   1  10  14       10.05        8.80      3.98 o 
   2  10  14        7.92        9.48      3.88 o 
   3  10  14        3.69        2.62      3.64 o 
   0  11  14        9.72       12.92      4.17 o 
   1   0  15        0.95        2.46      2.39 o 
   2   0  15       25.37       25.71      6.01 o 
   3   0  15       53.46       38.45      4.43 o 
   4   0  15       11.05        4.19      4.20 o 
   5   0  15       21.10       12.57      8.52 o 
   6   0  15       10.34        6.68      4.35 o 
   7   0  15       18.64       11.19      5.02 o 
   8   0  15        0.86        1.76      4.91 o 
  -8   1  15        8.97       17.84      5.69 o 
  -7   1  15       12.34       11.38      4.98 o 
  -6   1  15        0.96        4.38      5.35 o 
  -5   1  15       13.06        5.36      4.09 o 
  -4   1  15       38.38       34.34      4.14 o 
  -3   1  15        1.13       -2.03      2.61 o 
  -2   1  15        7.20        3.11      3.28 o 
  -1   1  15      467.57      486.55      8.87 o 
   0   1  15       78.97       73.21      4.15 o 
   1   1  15      467.20      474.22      8.61 o 
   2   1  15        7.17       10.03      2.98 o 
   3   1  15        1.14       -3.73      4.04 o 
   4   1  15       38.40       36.12      5.54 o 
   5   1  15       13.07        9.12      4.38 o 
   6   1  15        0.96       -3.93      3.61 o 
   7   1  15       12.34        8.23      4.62 o 
   8   1  15        8.98       16.99      5.56 o 
  -7   2  15        5.34        3.28      4.38 o 
  -6   2  15        6.40        8.63      4.47 o 
  -5   2  15       37.15       37.32      4.83 o 
  -4   2  15       34.46       30.93      4.41 o 
  -3   2  15      112.31      116.63      5.82 o 
  -2   2  15       36.23       34.03      3.52 o 
  -1   2  15       71.18       70.98      4.33 o 
   0   2  15      154.35      161.60      5.27 o 
   1   2  15       71.22       69.74      5.56 o 
   2   2  15       36.23       43.93      5.54 o 
   3   2  15      112.36      120.50     11.91 o 
   4   2  15       34.43       29.17      5.35 o 
   5   2  15       37.15       35.74      5.76 o 
   6   2  15        6.39        2.72      4.09 o 
   7   2  15        5.34        3.97      4.57 o 
  -7   3  15        5.63        6.44      4.56 o 
  -6   3  15        7.03        9.02      4.63 o 
  -5   3  15        5.45        2.16      2.93 o 
  -4   3  15       30.83       25.63      3.84 o 
  -3   3  15        6.26        1.84      3.09 o 
  -2   3  15        3.72       -3.84      3.00 o 
  -1   3  15      177.26      170.38      7.54 o 
   0   3  15       17.79       16.45      2.94 o 
   1   3  15      177.12      179.76      6.97 o 
   2   3  15        3.69        0.62      3.70 o 
   3   3  15        6.26        6.41      4.35 o 
   4   3  15       30.81       33.96      6.55 o 
   5   3  15        5.44       -0.18      3.98 o 
   6   3  15        7.04       -0.42      4.81 o 
   7   3  15        5.63        5.73      4.85 o 
  -7   4  15        3.89        1.43      4.70 o 
  -6   4  15        7.39        1.91      3.18 o 
  -5   4  15        2.20        1.65      3.32 o 
  -4   4  15        4.21       -1.64      2.71 o 
  -3   4  15       19.64       26.57      3.96 o 
  -2   4  15       11.02        3.46      2.68 o 
  -1   4  15       51.41       47.35      3.96 o 
   0   4  15        0.04       -4.43      2.95 o 
   1   4  15       51.56       40.71      5.69 o 
   2   4  15       11.03       18.16      4.76 o 
   3   4  15       19.65       16.25      4.92 o 
   4   4  15        4.20       -1.50      3.88 o 
   5   4  15        2.19        2.28      5.57 o 
   6   4  15        7.39        0.68      4.20 o 
   7   4  15        3.89       -0.95      4.35 o 
  -7   5  15        0.89        2.55      5.35 o 
  -6   5  15        3.23        9.39      4.54 o 
  -5   5  15       19.84       12.98      4.35 o 
  -4   5  15       12.18        1.65      3.67 o 
  -3   5  15       23.56       18.96      4.51 o 
  -2   5  15      115.75      100.15     13.46 o 
  -1   5  15       14.66       17.10     10.60 o 
   0   5  15      201.38      212.91     13.55 o 
   1   5  15       14.65        8.81      5.79 o 
   2   5  15      115.89       99.35     17.81 o 
   3   5  15       23.54       32.12      5.69 o 
   4   5  15       12.19        7.90      4.57 o 
   5   5  15       19.83       12.10      6.23 o 
   6   5  15        3.24       12.35      5.08 o 
   7   5  15        0.89        3.69      4.78 o 
  -6   6  15       11.14       12.04      4.78 o 
  -5   6  15        1.76        2.31      3.94 o 
  -4   6  15       29.88       28.78      5.17 o 
  -3   6  15        3.48       -1.10      3.30 o 
  -2   6  15        2.53       -2.62      5.90 o 
  -1   6  15        1.43        0.41      4.81 o 
   0   6  15        1.49        4.55      3.13 o 
   1   6  15        1.42        2.08      3.94 o 
   2   6  15        2.52        2.31      4.19 o 
   3   6  15        3.46        6.05      4.40 o 
   4   6  15       29.91       28.39      6.66 o 
   5   6  15        1.78        2.22      4.63 o 
   6   6  15       11.13       14.01      5.29 o 
  -6   7  15       10.50       11.52      5.02 o 
  -5   7  15       18.62       10.45      4.57 o 
  -4   7  15        1.25       -5.04      3.36 o 
  -3   7  15        7.66        3.50      5.68 o 
  -2   7  15       36.04       34.90      5.79 o 
  -1   7  15       47.57       39.00      5.85 o 
   0   7  15        7.48       11.17      3.56 o 
   1   7  15       47.48       42.87      4.81 o 
   2   7  15       36.04       40.17      4.80 o 
   3   7  15        7.66       14.15      4.07 o 
   4   7  15        1.25        0.46      3.57 o 
   5   7  15       18.63       10.15      4.11 o 
   6   7  15       10.48        9.76      4.41 o 
  -5   8  15        4.51        9.82      4.66 o 
  -4   8  15        1.34        1.24      3.70 o 
  -3   8  15        0.26        6.55      6.34 o 
  -2   8  15        3.31        6.89      6.12 o 
  -1   8  15        0.39        3.02      4.92 o 
   0   8  15        0.34        1.54      3.06 o 
   1   8  15        0.39        0.78      2.98 o 
   2   8  15        3.31        2.25      3.33 o 
   3   8  15        0.26        0.34      3.46 o 
   4   8  15        1.34       -0.31      3.56 o 
   5   8  15        4.51        6.03      4.10 o 
  -4   9  15        6.69        7.65      6.99 o 
  -3   9  15        5.17        0.00      6.12 o 
  -2   9  15        1.30       -1.48      4.07 o 
  -1   9  15        2.33       -3.92      4.92 o 
   0   9  15        3.09       -1.80      3.06 o 
   1   9  15        2.34        0.94      3.36 o 
   2   9  15        1.29        0.43      3.40 o 
   3   9  15        5.16        3.16      4.45 o 
   4   9  15        6.67       12.58      4.55 o 
  -2  10  15        2.29       -1.49      4.23 o 
  -1  10  15        0.24        1.77      4.40 o 
   0  10  15        1.50        2.69      4.38 o 
   1  10  15        0.24       -3.41      5.12 o 
   2  10  15        2.30       -0.63      3.44 o 
   0   0  16      270.92      297.75     18.04 o 
   1   0  16      187.12      217.60      6.42 o 
   2   0  16        6.12       -1.81      3.08 o 
   3   0  16       11.49        5.92      4.29 o 
   4   0  16       21.13       16.10      5.90 o 
   5   0  16        0.88        0.63      4.01 o 
   6   0  16        2.27        5.68      4.17 o 
   7   0  16       10.58        8.10      4.98 o 
  -7   1  16        3.80        2.64      4.76 o 
  -6   1  16        3.09        1.34      3.88 o 
  -5   1  16        8.31       11.30      4.63 o 
  -4   1  16       12.85        9.35      9.18 o 
  -3   1  16        1.16        0.98      2.81 o 
  -2   1  16       52.00       52.12      7.44 o 
  -1   1  16      348.46      344.14      7.81 o 
   0   1  16        1.36        2.62      2.90 o 
   1   1  16      348.49      350.24      7.82 o 
   2   1  16       51.95       49.97     13.77 o 
   3   1  16        1.16       -0.03      3.85 o 
   4   1  16       12.83       16.29      7.10 o 
   5   1  16        8.30        3.36      4.20 o 
   6   1  16        3.11        9.79      4.85 o 
   7   1  16        3.81        1.12      5.79 o 
  -7   2  16        4.39       -0.33      4.29 o 
  -6   2  16        0.16       -1.06      3.93 o 
  -5   2  16        0.32       -1.36      3.61 o 
  -4   2  16        5.45        5.58      5.22 o 
  -3   2  16       23.52       21.82      3.83 o 
  -2   2  16       95.85       91.46     11.97 o 
  -1   2  16      222.39      235.61      6.66 o 
   0   2  16       39.44       47.57      4.10 o 
   1   2  16      222.39      248.28      6.65 o 
   2   2  16       95.92      101.81      7.28 o 
   3   2  16       23.50       24.36      5.19 o 
   4   2  16        5.46        3.14      4.20 o 
   5   2  16        0.32       -0.33      3.83 o 
   6   2  16        0.16       -0.25      4.07 o 
   7   2  16        4.40        6.31      4.88 o 
  -7   3  16        1.20        2.90      4.38 o 
  -6   3  16        2.00        3.99      6.45 o 
  -5   3  16        1.66        0.20      3.06 o 
  -4   3  16       26.09       13.97      3.44 o 
  -3   3  16       37.99       46.99      4.60 o 
  -2   3  16       69.09       66.63      5.15 o 
  -1   3  16      176.08      170.41      5.79 o 
   0   3  16      103.80      104.15     10.41 o 
   1   3  16      176.04      192.16      9.27 o 
   2   3  16       69.04       72.30      6.91 o 
   3   3  16       38.08       36.11      9.50 o 
   4   3  16       26.08       17.87      5.07 o 
   5   3  16        1.66        2.78      4.15 o 
   6   3  16        1.99       -2.63      5.57 o 
   7   3  16        1.20       -2.79      4.09 o 
  -6   4  16        0.60        0.57      3.22 o 
  -5   4  16        3.89        2.27      3.09 o 
  -4   4  16        2.64        2.37      2.99 o 
  -3   4  16       26.41       24.59      3.99 o 
  -2   4  16       52.08       51.74      5.50 o 
  -1   4  16       73.27       71.35      5.68 o 
   0   4  16        2.79        1.77      3.30 o 
   1   4  16       73.38       90.71      9.07 o 
   2   4  16       52.10       52.72      6.47 o 
   3   4  16       26.36       18.47      5.01 o 
   4   4  16        2.65        3.45     15.51 o 
   5   4  16        3.88        3.36      4.30 o 
   6   4  16        0.60       -1.64      6.88 o 
  -6   5  16        0.28       -0.05      5.35 o 
  -5   5  16        1.36        3.28      4.01 o 
  -4   5  16       14.29       15.66      4.56 o 
  -3   5  16        6.31        6.45      3.86 o 
  -2   5  16       10.27       15.36      3.66 o 
  -1   5  16       25.25       19.23      4.93 o 
   0   5  16       27.11       28.57      7.97 o 
   1   5  16       25.24       30.17      5.50 o 
   2   5  16       10.23       14.01      4.94 o 
   3   5  16        6.33        6.79      4.62 o 
   4   5  16       14.30       13.33      5.90 o 
   5   5  16        1.37       -1.28      4.24 o 
   6   5  16        0.28       -0.10      8.08 o 
  -5   6  16        8.10        5.35      4.33 o 
  -4   6  16        0.46       -1.89      3.39 o 
  -3   6  16        3.16        2.44      3.54 o 
  -2   6  16       20.12       20.41      5.02 o 
  -1   6  16       17.51       15.29      4.91 o 
   0   6  16        4.81       10.71      3.65 o 
   1   6  16       17.54       12.99      3.76 o 
   2   6  16       20.10       19.54      5.25 o 
   3   6  16        3.14        3.48      4.56 o 
   4   6  16        0.45       -3.77      9.72 o 
   5   6  16        8.09       14.71      5.64 o 
  -5   7  16        3.70        6.39      4.32 o 
  -4   7  16        4.11        2.22      3.99 o 
  -3   7  16        1.69       -2.62      4.81 o 
  -2   7  16        8.84        7.29      4.51 o 
  -1   7  16        1.74       -4.95      3.30 o 
   0   7  16        4.26        0.88      2.96 o 
   1   7  16        1.73        2.44      3.30 o 
   2   7  16        8.85       12.81      3.89 o 
   3   7  16        1.68       -0.67      3.50 o 
   4   7  16        4.11        4.57      3.79 o 
   5   7  16        3.69        1.38      3.82 o 
  -4   8  16        1.03        7.87      7.21 o 
  -3   8  16        2.32        6.99      6.55 o 
  -2   8  16        2.46        0.80      4.09 o 
  -1   8  16        7.98        7.70      8.52 o 
   0   8  16        3.41        5.90      4.48 o 
   1   8  16        8.00        6.40      3.57 o 
   2   8  16        2.45        3.23      3.32 o 
   3   8  16        2.32        7.03      3.84 o 
   4   8  16        1.03        0.00      3.70 o 
  -2   9  16        1.37        5.77      7.32 o 
  -1   9  16        1.00        2.01      7.54 o 
   0   9  16       10.06        9.34      4.82 o 
   1   9  16        1.00        1.61      3.28 o 
   2   9  16        1.37        1.11      3.58 o 
   1   0  17       50.51       54.38      5.62 o 
   2   0  17       71.70       62.17      8.16 o 
   3   0  17       12.58        6.27      4.51 o 
   4   0  17        0.04        2.34      4.09 o 
   5   0  17        0.08       -2.93      3.88 o 
   6   0  17        0.00        2.54      4.59 o 
  -6   1  17        2.52        3.45      4.45 o 
  -5   1  17        0.93       -5.43      3.62 o 
  -4   1  17        4.09        1.24      7.65 o 
  -3   1  17        2.35        1.90      3.05 o 
  -2   1  17       19.97       19.22      3.70 o 
  -1   1  17        9.24       13.10      3.18 o 
   0   1  17      243.24      238.03      6.89 o 
   1   1  17        9.23       14.80      3.60 o 
   2   1  17       20.04       31.32      5.38 o 
   3   1  17        2.35       -2.97      5.46 o 
   4   1  17        4.08        1.83      4.59 o 
   5   1  17        0.93       -5.90      5.90 o 
   6   1  17        2.53       -1.03      4.16 o 
  -6   2  17        0.70        3.92      4.70 o 
  -5   2  17        3.19        5.16      5.35 o 
  -4   2  17        2.62        3.73      3.17 o 
  -3   2  17        8.91        5.43      3.27 o 
  -2   2  17       23.50       15.98      3.63 o 
  -1   2  17       23.56       29.08      3.66 o 
   0   2  17       48.74       51.17      4.24 o 
   1   2  17       23.55       25.18      5.19 o 
   2   2  17       23.48       19.08      7.10 o 
   3   2  17        8.95        4.86      4.30 o 
   4   2  17        2.63       -0.96      5.46 o 
   5   2  17        3.19       -0.55      4.14 o 
   6   2  17        0.70       -2.74      7.43 o 
  -6   3  17        0.77       -3.94      3.94 o 
  -5   3  17        1.50        2.86      4.07 o 
  -4   3  17        4.81        4.91      3.20 o 
  -3   3  17       17.13       19.23      3.89 o 
  -2   3  17        4.50        2.27      5.49 o 
  -1   3  17       28.67       30.61      3.76 o 
   0   3  17        0.69        1.37      3.20 o 
   1   3  17       28.74       30.27      5.50 o 
   2   3  17        4.51        0.44      4.09 o 
   3   3  17       17.12       12.91      4.85 o 
   4   3  17        4.81        4.80      4.40 o 
   5   3  17        1.50        0.86      3.98 o 
   6   3  17        0.77       -5.27      3.51 o 
  -6   4  17        0.40       -3.28      4.02 o 
  -5   4  17        2.09       -0.13      3.17 o 
  -4   4  17        4.27       -2.08      3.22 o 
  -3   4  17       10.53        8.09      3.35 o 
  -2   4  17        5.90        4.10      3.16 o 
  -1   4  17        9.73        1.47      4.19 o 
   0   4  17        0.77        4.96      3.31 o 
   1   4  17        9.72       12.62      4.67 o 
   2   4  17        5.90        6.53      4.46 o 
   3   4  17       10.59        8.49      5.03 o 
   4   4  17        4.28       -1.10      4.07 o 
   5   4  17        2.08        0.78      4.46 o 
   6   4  17        0.40       -1.86      4.48 o 
  -5   5  17        3.06        6.15      4.40 o 
  -4   5  17        0.94       -0.17      4.15 o 
  -3   5  17        7.43        2.97      3.67 o 
  -2   5  17       14.45       16.60      6.55 o 
  -1   5  17       40.71       54.62      9.83 o 
   0   5  17       45.04       50.71      6.34 o 
   1   5  17       40.76       41.73      9.72 o 
   2   5  17       14.46       12.51      4.88 o 
   3   5  17        7.41       12.37      4.98 o 
   4   5  17        0.94        2.14      4.56 o 
   5   5  17        3.05        1.35      8.52 o 
  -5   6  17        1.36        2.06      4.14 o 
  -4   6  17        3.19        5.94      4.70 o 
  -3   6  17        3.20        8.08      6.34 o 
  -2   6  17       19.27       26.66      7.87 o 
  -1   6  17        3.61        6.11      4.41 o 
   0   6  17        0.32        0.07      3.71 o 
   1   6  17        3.60        5.73      4.70 o 
   2   6  17       19.29       14.23      5.14 o 
   3   6  17        3.20       -2.32      4.20 o 
   4   6  17        3.20        5.05      6.12 o 
   5   6  17        1.35        2.36      4.99 o 
  -4   7  17        0.92        0.23      4.07 o 
  -3   7  17        2.40       -6.34      4.37 o 
  -2   7  17        0.89        4.59      5.90 o 
  -1   7  17       14.10        8.65      4.71 o 
   0   7  17        0.61       -3.92      3.78 o 
   1   7  17       14.08       12.80      4.02 o 
   2   7  17        0.89        5.96      3.62 o 
   3   7  17        2.40        5.00      3.69 o 
   4   7  17        0.92       -0.71      3.76 o 
  -3   8  17        4.80       10.49      7.21 o 
  -2   8  17        5.04        1.25      4.70 o 
  -1   8  17        0.76       -4.96      3.73 o 
   0   8  17        0.03       -0.62      4.26 o 
   1   8  17        0.76        3.21      3.59 o 
   2   8  17        5.05        9.84      3.94 o 
   3   8  17        4.80        7.89      4.01 o 
   0   0  18        1.66       -5.33      3.56 o 
   1   0  18       85.94       99.78      6.16 o 
   2   0  18       13.70       10.88      4.66 o 
   3   0  18        0.45        0.20      4.07 o 
   4   0  18        7.12        9.08      4.72 o 
   5   0  18        0.01       -0.78      4.38 o 
   6   0  18        1.26       -1.02      4.41 o 
  -6   1  18        1.34        7.50      4.94 o 
  -5   1  18        2.62        4.34      9.18 o 
  -4   1  18        5.03        5.42      4.45 o 
  -3   1  18        0.91        0.11      5.79 o 
  -2   1  18        1.04       -1.11      2.96 o 
  -1   1  18       24.54       35.01      4.32 o 
   0   1  18        2.46        1.93      2.67 o 
   1   1  18       24.58       38.02      8.81 o 
   2   1  18        1.04       -1.34      4.04 o 
   3   1  18        0.90        0.14      3.76 o 
   4   1  18        5.03       -0.50      4.37 o 
   5   1  18        2.62        8.68      4.82 o 
   6   1  18        1.34       -3.76      4.38 o 
  -6   2  18        0.78       -0.61      4.30 o 
  -5   2  18        0.95       -1.85      4.25 o 
  -4   2  18        2.34        1.67      4.81 o 
  -3   2  18        7.41        4.93      3.22 o 
  -2   2  18       27.04       34.99      4.48 o 
  -1   2  18       23.54       20.20      4.55 o 
   0   2  18        2.96        4.95      2.84 o 
   1   2  18       23.57       21.37      6.66 o 
   2   2  18       27.11       34.44      5.76 o 
   3   2  18        7.38        8.01      4.92 o 
   4   2  18        2.35        4.77      4.47 o 
   5   2  18        0.95        1.26      4.35 o 
   6   2  18        0.78        2.64      4.86 o 
  -5   3  18       13.04       13.34      5.07 o 
  -4   3  18        4.37        1.52      5.92 o 
  -3   3  18       20.46       28.04      4.36 o 
  -2   3  18       25.63       23.68      4.17 o 
  -1   3  18        6.91       10.04      2.99 o 
   0   3  18        0.00       -3.73      3.16 o 
   1   3  18        6.91        8.48      4.51 o 
   2   3  18       25.65       17.98      5.01 o 
   3   3  18       20.44       19.24      5.40 o 
   4   3  18        4.37        2.26      5.35 o 
   5   3  18       13.04       12.38      5.14 o 
  -5   4  18        0.22        6.31      3.69 o 
  -4   4  18        4.18        0.89      3.24 o 
  -3   4  18       12.27       11.46      5.33 o 
  -2   4  18       21.11       22.33      4.29 o 
  -1   4  18       13.94       15.19      5.02 o 
   0   4  18       22.22       29.37      5.51 o 
   1   4  18       13.96       18.39      5.29 o 
   2   4  18       21.02       24.39      6.88 o 
   3   4  18       12.27       13.62      5.19 o 
   4   4  18        4.17        3.14      4.32 o 
   5   4  18        0.22        2.38      8.19 o 
  -4   5  18        0.04        0.68      3.76 o 
  -3   5  18        8.63        8.79      4.29 o 
  -2   5  18        0.35       -0.22      5.02 o 
  -1   5  18        0.89        2.61      5.13 o 
   0   5  18        3.08        2.88      4.25 o 
   1   5  18        0.89        6.36      4.60 o 
   2   5  18        0.35       -3.46      3.94 o 
   3   5  18        8.60        9.01      5.00 o 
   4   5  18        0.04        4.81      4.69 o 
  -4   6  18        6.68       11.08      4.60 o 
  -3   6  18       11.01        5.90      6.34 o 
  -2   6  18        8.75       16.60      7.43 o 
  -1   6  18       12.55        9.88      4.78 o 
   0   6  18       10.13       15.82      5.31 o 
   1   6  18       12.57        9.65      4.91 o 
   2   6  18        8.75        8.23      5.35 o 
   3   6  18       10.99       16.80      5.78 o 
   4   6  18        6.68        7.50      5.31 o 
  -3   7  18        2.05        0.00      6.12 o 
  -2   7  18        0.67        2.62      5.68 o 
  -1   7  18        7.88        2.08      4.59 o 
   0   7  18        0.11        0.10      4.35 o 
   1   7  18        7.89        0.58      3.57 o 
   2   7  18        0.67        1.04      3.60 o 
   3   7  18        2.05        5.13      4.02 o 
   0   8  18        1.88        2.79      4.66 o 
   1   0  19        9.97       12.50      3.60 o 
   2   0  19        0.38        2.82      6.77 o 
   3   0  19       22.64       22.19      5.46 o 
   4   0  19        0.13       -4.82      4.15 o 
   5   0  19        4.23        3.69      4.88 o 
  -5   1  19        1.70        3.22      5.68 o 
  -4   1  19        9.73       16.06     14.86 o 
  -3   1  19       13.92       12.66      6.55 o 
  -2   1  19        5.31        1.35      3.12 o 
  -1   1  19        1.08       -1.85      2.94 o 
   0   1  19        2.17        2.73      2.83 o 
   1   1  19        1.07        4.43      4.41 o 
   2   1  19        5.29        6.80      4.45 o 
   3   1  19       13.91        9.59      4.88 o 
   4   1  19        9.75       20.35      5.85 o 
   5   1  19        1.70        2.71      4.62 o 
  -5   2  19        2.42        3.08      5.68 o 
  -4   2  19       19.07       20.33      5.57 o 
  -3   2  19       29.69       30.02      9.70 o 
  -2   2  19       10.04       13.81      3.79 o 
  -1   2  19       31.50       41.38      4.65 o 
   0   2  19        2.92        3.02      4.30 o 
   1   2  19       31.53       32.59      5.78 o 
   2   2  19       10.04        5.91      4.30 o 
   3   2  19       29.68       35.81      8.52 o 
   4   2  19       19.02       25.68      5.87 o 
   5   2  19        2.43       -2.72      4.63 o 
  -4   3  19        2.97        2.24      3.47 o 
  -3   3  19        3.47        4.25      3.68 o 
  -2   3  19        0.35        1.24      3.20 o 
  -1   3  19        4.72        9.93      4.35 o 
   0   3  19        0.03       -5.12      3.82 o 
   1   3  19        4.73        3.65      4.41 o 
   2   3  19        0.34        1.63      6.12 o 
   3   3  19        3.47        8.52      4.77 o 
   4   3  19        2.97        5.04     12.34 o 
  -4   4  19       11.13       16.56      4.37 o 
  -3   4  19       25.32       26.62      4.53 o 
  -2   4  19        1.84       -0.67      6.66 o 
  -1   4  19       20.41       18.85      5.02 o 
   0   4  19        3.90        8.88      4.82 o 
   1   4  19       20.43       20.27      5.46 o 
   2   4  19        1.83        2.87      4.46 o 
   3   4  19       25.31       17.95      5.41 o 
   4   4  19       11.08       18.61      6.88 o 
  -3   5  19        1.23        3.50      5.68 o 
  -2   5  19        0.83        3.50      5.90 o 
  -1   5  19        0.35       -4.81      4.59 o 
   0   5  19        0.04       -0.14      4.12 o 
   1   5  19        0.35       -2.72      4.09 o 
   2   5  19        0.83       -0.43      6.88 o 
   3   5  19        1.23        0.41      4.78 o 
  -2   6  19        0.31        0.22      5.24 o 
  -1   6  19        6.02        9.26      5.09 o 
   0   6  19        1.45       -4.70      4.04 o 
   1   6  19        6.04        7.75      4.66 o 
   2   6  19        0.31        8.63      5.35 o 
   0   0  20        0.93        1.31      5.46 o 
   1   0  20        0.73       -0.11      4.04 o 
   2   0  20        0.01       -2.69      3.94 o 
   3   0  20        4.51       -4.70      4.25 o 
   4   0  20        0.40        3.35      4.78 o 
  -4   1  20        2.33       -2.73      4.33 o 
  -3   1  20        1.58        0.14      4.51 o 
  -2   1  20        0.45        0.60     11.47 o 
  -1   1  20       12.87       14.42      3.87 o 
   0   1  20        0.06       -4.36      4.37 o 
   1   1  20       12.86       17.50      6.55 o 
   2   1  20        0.45       -4.43      3.67 o 
   3   1  20        1.58        8.50      5.16 o 
   4   1  20        2.32        0.56      4.67 o 
  -4   2  20        0.11       -2.40      4.63 o 
  -3   2  20        2.78        6.56      4.85 o 
  -2   2  20        2.84        0.80      3.47 o 
  -1   2  20        6.97        7.74      3.58 o 
   0   2  20        1.04       -0.28      4.26 o 
   1   2  20        6.95        3.55      4.30 o 
   2   2  20        2.84        9.55      5.04 o 
   3   2  20        2.77       11.20      5.30 o 
   4   2  20        0.11        0.51      4.76 o 
  -3   3  20        1.38        9.27      3.83 o 
  -2   3  20        2.04        3.49      3.53 o 
  -1   3  20        7.15        5.30      4.45 o 
   0   3  20        2.98       -0.80      5.46 o 
   1   3  20        7.14        3.38      4.51 o 
   2   3  20        2.02        0.85      6.34 o 
   3   3  20        1.37        4.70      5.79 o 
  -3   4  20        2.99        1.08      3.55 o 
  -2   4  20        9.29        8.41      7.43 o 
  -1   4  20        5.82        6.34      4.33 o 
   0   4  20        5.89        5.16      4.88 o 
   1   4  20        5.83       10.34      5.19 o 
   2   4  20        9.30       11.16      5.20 o 
   3   4  20        2.99       10.31      5.14 o 
  -1   5  20        2.14       -0.22      5.68 o 
   0   5  20        0.88        0.33      5.35 o 
   1   5  20        2.14        7.40      8.30 o 
   1   0  21        0.06       -1.70      4.14 o 
   2   0  21        2.05        4.33      4.69 o 
  -2   1  21        2.23       -1.03      9.83 o 
  -1   1  21        7.76        6.61      3.62 o 
   0   1  21        0.01       -5.46      4.59 o 
   1   1  21        7.77        7.22      4.78 o 
   2   1  21        2.23        4.95      4.72 o 
  -2   2  21        1.61        6.80      3.72 o 
  -1   2  21        1.99        8.22      4.76 o 
   0   2  21        0.77        3.50      5.90 o 
   1   2  21        2.00        4.16      4.70 o 
   2   2  21        1.60        2.95      4.66 o 
  -1   3  21        4.77        0.44      5.68 o 
   0   3  21        1.45        0.44      5.68 o 
   1   3  21        4.77        5.26      5.02 o 
                                                 
